# Supplementary material for: Genome-wide genetic structure and differentially selected regions among Landrace, Erhualian, and Meishan pigs using specific-locus amplified fragment sequencing
Source: Sci Rep. 2017 Aug 30;7:10063. doi: 10.1038/s41598-017-09969-6 (PMC5577042; doi:10.1038/s41598-017-09969-6)
Supplement: Supplementary file 2 — Dataset 1 [file 41598_2017_9969_MOESM2_ESM.xls]

## Sheet: Sheet1
Supplementary Table S1. Characteristics of SLAF tags after in silico restriction analysis
Chromosome ID	Chromosome length	Expected SLAF number	Average SLAF distance
Chromosome_1	376181874	61364	6130
Chromosome_2	193947088	31866	6086
Chromosome_3	172732899	28847	5988
Chromosome_4	171156479	29094	5883
Chromosome_5	133028435	21922	6068
Chromosome_6	188216122	31423	5990
Chromosome_7	160775573	27506	5845
Chromosome_8	177152414	28800	6151
Chromosome_9	183330269	31149	5886
Chromosome_10	94370019	16516	5714
Chromosome_11	104615847	17015	6148
Chromosome_12	75861879	12945	5860
Chromosome_13	260834287	43222	6035
Chromosome_14	183547125	32108	5717
Chromosome_15	188115943	30688	6130
Chromosome_16	103671471	17310	5989
Chromosome_17	83154768	14297	5816
Chromosome_18	73036231	12532	5828
Chromosome_X	172137463	27863	6178
Chromosome_Y	1953814	266	7345
Total	3097820000	516733	5995
