# Supplementary material for: Genome-wide genetic structure and differentially selected regions among Landrace, Erhualian, and Meishan pigs using specific-locus amplified fragment sequencing
Source: Sci Rep. 2017 Aug 30;7:10063. doi: 10.1038/s41598-017-09969-6 (PMC5577042; doi:10.1038/s41598-017-09969-6)
Supplement: Supplementary file 3 — Dataset 2 [file 41598_2017_9969_MOESM3_ESM.xls]

## Sheet: Sheet1
Supplementary Table S2. Basics of SLAF-Seq in Landrace, Erhualian and Meishan
Sample ID	BMK ID	Sex	Total Reads	Q30 Percentage (%)	GC Percentage (%)
Landrace_1	ap	male	10999788	85.8	43.93
Landrace_2	aq	male	10748433	86.76	43.69
Landrace_3	ar	male	9792717	87.13	43.05
Landrace_4	as	male	7589425	85.78	44.65
Landrace_5	at	male	7392740	85.58	44.29
Landrace_6	au	male	10381910	87.05	43.44
Landrace_7	av	male	7600661	85.75	45.27
Landrace_8	aw	male	9087458	83.26	45.38
Landrace_9	ax	female	9216751	84.85	44.33
Landrace_10	ay	female	8198421	86.52	43.24
Landrace_11	ba	female	10566822	85.05	44.98
Landrace_12	bb	female	8633365	86.94	44.06
Landrace_13	bc	female	8769560	86.66	43.62
Landrace_14	bd	female	11561078	85.84	43.35
Landrace_15	be	female	11830078	85.73	43.81
Landrace_16	bf	female	8042571	85.1	45.16
Landrace_17	bg	female	10160536	86.19	44.45
Landrace_18	bh	female	8628208	86	43.36
Landrace_19	bi	female	9249488	84.7	46.5
Landrace_20	bj	female	8856749	84.71	44.78
Landrace_21	bk	female	7396711	85.94	44.46
Landrace_22	bl	female	7325244	85.6	44.68
Landrace_23	bm	female	7884953	84.91	46.89
Landrace_24	dx	female	7314304	86.86	43.09
Landrace_25	dz	female	7489681	87.4	43.55
Landrace_26	ea	female	8122789	86.18	42.93
Landrace_27	eb	female	9147855	86.53	43.51
Landrace_28	ec	female	11088938	85.59	43.86
Erhualian_1	bo	male	3116489	88	45.38
Erhualian_2	bp	female	2926501	87.8	45.98
Erhualian_3	bq	female	3069677	87.15	46
Erhualian_4	br	female	3961144	87.7	44.52
Erhualian_5	bs	male	3477017	88.35	45.28
Erhualian_6	bt	female	3790848	87.03	45.2
Erhualian_7	bu	female	3977674	87.66	44.85
Erhualian_8	bv	female	4257034	88.33	44.65
Erhualian_9	bw	male	3352798	87.9	45.47
Erhualian_10	bx	female	2572513	88.39	45.64
Erhualian_11	by	female	3101092	88.19	45.77
Erhualian_12	ca	female	2997611	88.38	44.8
Erhualian_13	cb	female	3827836	88.82	45.01
Erhualian_14	cc	female	4185137	88.52	44.26
Erhualian_15	cd	male	3841131	88.73	44.75
Erhualian_16	ce	male	3732195	88.25	45.66
Erhualian_17	cf	female	3888332	88.75	45.47
Erhualian_18	cg	female	4656878	88.73	45.12
Erhualian_19	ch	male	5014955	87.5	45.94
Erhualian_20	ci	female	3598638	88.29	46
Erhualian_21	cj	male	3666530	88.94	45.03
Erhualian_22	ck	female	3295016	88.9	44.43
Erhualian_23	cl	female	3483888	88.05	45.75
Erhualian_24	cm	male	3441322	89.21	45.21
Erhualian_25	cn	female	3605469	87.84	44.7
Erhualian_26	co	female	2800871	88.67	46.76
Meishan_1	aa	male	3691861	89.89	44.61
Meishan_2	ab	male	3938535	89.18	45.32
Meishan_3	ac	female	3987358	89.37	44.9
Meishan_4	ad	male	3721721	88.71	44.33
Meishan_5	ae	male	3635142	88.86	44.71
Meishan_6	af	male	3637600	88.6	44.55
Meishan_7	ag	male	3465653	89.52	44.55
Meishan_8	ah	female	3880727	89.21	43.77
Meishan_9	ai	female	3695158	88.53	44.37
Meishan_10	aj	female	3454566	89.44	43.93
Meishan_11	ak	female	3721695	89.71	44.17
Meishan_12	al	female	3938313	89.25	44.05
Meishan_13	am	female	3696209	89.13	44.3
Meishan_14	an	female	3493388	89.13	44.45
Meishan_15	ao	female	3389394	88.97	44.07
Meishan_16	de	male	5255135	88.77	43.8
Meishan_17	df	female	3667077	89.11	44.03
Meishan_18	dg	female	4440736	89.15	44.19
Meishan_19	dh	female	3946221	89.13	44.22
Meishan_20	di	male	4201103	89.59	44.55
Meishan_21	dj	female	4199520	89.54	44.36
Meishan_22	dk	female	5062111	89.86	43.72
Meishan_23	dl	female	5353332	88.43	44.09
Meishan_24	dm	female	5091176	89.18	43.76
Meishan_25	dn	female	3834166	87.51	42.74
Meishan_26	do	female	3151950	87.89	43.46
Meishan_27	dp	female	3494074	87.66	43.64
Control	-	-	1452138	88.24	42.48
