# Supplementary material for: Genome-wide genetic structure and differentially selected regions among Landrace, Erhualian, and Meishan pigs using specific-locus amplified fragment sequencing
Source: Sci Rep. 2017 Aug 30;7:10063. doi: 10.1038/s41598-017-09969-6 (PMC5577042; doi:10.1038/s41598-017-09969-6)
Supplement: Supplementary file 4 — Dataset 3 [file 41598_2017_9969_MOESM4_ESM.xls]

## Sheet: Sheet1
Supplementary Table S3. Characteristics of SLAF tags in Landrace, Erhualian and Meishan
Sample ID	BMK ID	Sex	SLAF number	Total depth	Average depth
Landrace_1	ap	male	359534	6549199	18.22
Landrace_2	aq	male	401486	6352071	15.82
Landrace_3	ar	male	411520	5488648	13.34
Landrace_4	as	male	398236	3942059	9.9
Landrace_5	at	male	402388	3894190	9.68
Landrace_6	au	male	417220	6007759	14.4
Landrace_7	av	male	395782	4021145	10.16
Landrace_8	aw	male	409432	5007558	12.23
Landrace_9	ax	female	408808	5130050	12.55
Landrace_10	ay	female	404084	4259611	10.54
Landrace_11	ba	female	352574	6499948	18.44
Landrace_12	bb	female	420742	4687739	11.14
Landrace_13	bc	female	410479	4819844	11.74
Landrace_14	bd	female	365073	6727967	18.43
Landrace_15	be	female	362221	7448930	20.56
Landrace_16	bf	female	401143	4233262	10.55
Landrace_17	bg	female	408168	6254848	15.32
Landrace_18	bh	female	396805	4558297	11.49
Landrace_19	bi	female	407281	4312699	10.59
Landrace_20	bj	female	403572	4877692	12.09
Landrace_21	bk	female	392464	3995323	10.18
Landrace_22	bl	female	387652	3938118	10.16
Landrace_23	bm	female	379498	4353070	11.47
Landrace_24	dx	female	407854	3917030	9.6
Landrace_25	dz	female	412356	3893383	9.44
Landrace_26	ea	female	411750	4387237	10.66
Landrace_27	eb	female	396351	5546615	13.99
Landrace_28	ec	female	420487	6013511	14.3
Erhualian_1	bo	male	334702	1737505	5.19
Erhualian_2	bp	female	316233	1549099	4.9
Erhualian_3	bq	female	323687	1766845	5.46
Erhualian_4	br	female	351538	2527031	7.19
Erhualian_5	bs	male	335443	2070857	6.17
Erhualian_6	bt	female	356330	2278802	6.4
Erhualian_7	bu	female	356293	2352995	6.6
Erhualian_8	bv	female	367176	2446751	6.66
Erhualian_9	bw	male	339077	2046974	6.04
Erhualian_10	bx	female	320564	1450360	4.52
Erhualian_11	by	female	327506	1813499	5.54
Erhualian_12	ca	female	333060	1796859	5.4
Erhualian_13	cb	female	359734	2271648	6.31
Erhualian_14	cc	female	341882	2847809	8.33
Erhualian_15	cd	male	349952	2389017	6.83
Erhualian_16	ce	male	356461	2062341	5.79
Erhualian_17	cf	female	341919	2253622	6.59
Erhualian_18	cg	female	382547	2707285	7.08
Erhualian_19	ch	male	343192	2963635	8.64
Erhualian_20	ci	female	349927	2041439	5.83
Erhualian_21	cj	male	356826	2022204	5.67
Erhualian_22	ck	female	342798	1909693	5.57
Erhualian_23	cl	female	343037	2030093	5.92
Erhualian_24	cm	male	352142	1955902	5.55
Erhualian_25	cn	female	357164	2137698	5.99
Erhualian_26	co	female	317065	1434561	4.52
Meishan_1	aa	male	360578	1964681	5.45
Meishan_2	ab	male	367123	2307625	6.29
Meishan_3	ac	female	371072	2273521	6.13
Meishan_4	ad	male	365666	2156223	5.9
Meishan_5	ae	male	366499	2096814	5.72
Meishan_6	af	male	366352	2079414	5.68
Meishan_7	ag	male	356595	1835252	5.15
Meishan_8	ah	female	371765	2252450	6.06
Meishan_9	ai	female	369094	2152150	5.83
Meishan_10	aj	female	360527	1985602	5.51
Meishan_11	ak	female	368709	2105918	5.71
Meishan_12	al	female	372896	2298755	6.16
Meishan_13	am	female	368748	2135198	5.79
Meishan_14	an	female	360972	1953472	5.41
Meishan_15	ao	female	349762	1989971	5.69
Meishan_16	de	male	388131	3088630	7.96
Meishan_17	df	female	359989	2164758	6.01
Meishan_18	dg	female	374815	2485098	6.63
Meishan_19	dh	female	370707	2209896	5.96
Meishan_20	di	male	373519	2188149	5.86
Meishan_21	dj	female	375156	2254237	6.01
Meishan_22	dk	female	385228	3072501	7.98
Meishan_23	dl	female	389120	3124283	8.03
Meishan_24	dm	female	387610	3034870	7.83
Meishan_25	dn	female	368256	2314415	6.28
Meishan_26	do	female	354607	1775872	5.01
Meishan_27	dp	female	363826	2044557	5.62
Average	-	-	371217	3.17687e+06	8.4116
