# Supplementary material for: Genome-wide genetic structure and differentially selected regions among Landrace, Erhualian, and Meishan pigs using specific-locus amplified fragment sequencing
Source: Sci Rep. 2017 Aug 30;7:10063. doi: 10.1038/s41598-017-09969-6 (PMC5577042; doi:10.1038/s41598-017-09969-6)
Supplement: Supplementary file 5 — Dataset 4 [file 41598_2017_9969_MOESM5_ESM.xls]

## Sheet: Sheet1
Supplementary Table S4. Characteristics of SNPs in Landrace, Erhualian and Meishan
Sample ID	BMK ID	Sex	Total	SNPnumber	Deficiency	HeterLociNum	HomoLociNum	Hetloci-ratio(%)	Integrity-ratio(%)
Landrace_1	ap	male	5373997	1643441	3730556	79131	1564310	4.81	30.58
Landrace_2	aq	male	5373997	2151775	3222222	144739	2007036	6.72	40.04
Landrace_3	ar	male	5373997	2365180	3008817	153925	2211255	6.5	44.01
Landrace_4	as	male	5373997	2221739	3152258	153777	2067962	6.92	41.34
Landrace_5	at	male	5373997	2156446	3217551	152371	2004075	7.06	40.12
Landrace_6	au	male	5373997	2274671	3099326	176248	2098423	7.74	42.32
Landrace_7	av	male	5373997	2177053	3196944	148229	2028824	6.8	40.51
Landrace_8	aw	male	5373997	2303370	3070627	158969	2144401	6.9	42.86
Landrace_9	ax	female	5373997	2350711	3023286	161965	2188746	6.89	43.74
Landrace_10	ay	female	5373997	2283188	3090809	146156	2137032	6.4	42.48
Landrace_11	ba	female	5373997	1615995	3758002	87997	1527998	5.44	30.07
Landrace_12	bb	female	5373997	2396113	2977884	173552	2222561	7.24	44.58
Landrace_13	bc	female	5373997	2332149	3041848	165288	2166861	7.08	43.39
Landrace_14	bd	female	5373997	1725017	3648980	87529	1637488	5.07	32.09
Landrace_15	be	female	5373997	1717797	3656200	93144	1624653	5.42	31.96
Landrace_16	bf	female	5373997	2315563	3058434	173085	2142478	7.47	43.08
Landrace_17	bg	female	5373997	2121584	3252413	153768	1967816	7.24	39.47
Landrace_18	bh	female	5373997	2223568	3150429	161417	2062151	7.25	41.37
Landrace_19	bi	female	5373997	2604078	2769919	203045	2401033	7.79	48.45
Landrace_20	bj	female	5373997	2314196	3059801	142980	2171216	6.17	43.06
Landrace_21	bk	female	5373997	2141338	3232659	133795	2007543	6.24	39.84
Landrace_22	bl	female	5373997	2097474	3276523	142619	1954855	6.79	39.03
Landrace_23	bm	female	5373997	2081010	3292987	145167	1935843	6.97	38.72
Landrace_24	dx	female	5373997	2212706	3161291	166363	2046343	7.51	41.17
Landrace_25	dz	female	5373997	2303802	3070195	187236	2116566	8.12	42.86
Landrace_26	ea	female	5373997	2303472	3070525	170935	2132537	7.42	42.86
Landrace_27	eb	female	5373997	1957719	3416278	122646	1835073	6.26	36.42
Landrace_28	ec	female	5373997	2540524	2833473	180762	2359762	7.11	47.27
Erhualian_1	bo	male	5373997	1260778	4113219	85692	1175086	6.79	23.46
Erhualian_2	bp	female	5373997	1172456	4201541	70265	1102191	5.99	21.81
Erhualian_3	bq	female	5373997	1184096	4189901	77936	1106160	6.58	22.03
Erhualian_4	br	female	5373997	1240619	4133378	76050	1164569	6.13	23.08
Erhualian_5	bs	male	5373997	1196537	4177460	83960	1112577	7.01	22.26
Erhualian_6	bt	female	5373997	1319939	4054058	97642	1222297	7.39	24.56
Erhualian_7	bu	female	5373997	1337720	4036277	96949	1240771	7.24	24.89
Erhualian_8	bv	female	5373997	1453401	3920596	105876	1347525	7.28	27.04
Erhualian_9	bw	male	5373997	1225471	4148526	81349	1144122	6.63	22.8
Erhualian_10	bx	female	5373997	1169896	4204101	68055	1101841	5.81	21.76
Erhualian_11	by	female	5373997	1191010	4182987	72420	1118590	6.08	22.16
Erhualian_12	ca	female	5373997	1190840	4183157	78244	1112596	6.57	22.15
Erhualian_13	cb	female	5373997	1401802	3972195	91405	1310397	6.52	26.08
Erhualian_14	cc	female	5373997	1160477	4213520	84233	1076244	7.25	21.59
Erhualian_15	cd	male	5373997	1271000	4102997	89272	1181728	7.02	23.65
Erhualian_16	ce	male	5373997	1431239	3942758	95764	1335475	6.69	26.63
Erhualian_17	cf	female	5373997	1294771	4079226	80933	1213838	6.25	24.09
Erhualian_18	cg	female	5373997	1663707	3710290	140738	1522969	8.45	30.95
Erhualian_19	ch	male	5373997	1277546	4096451	83216	1194330	6.51	23.77
Erhualian_20	ci	female	5373997	1434324	3939673	100217	1334107	6.98	26.69
Erhualian_21	cj	male	5373997	1403380	3970617	96189	1307191	6.85	26.11
Erhualian_22	ck	female	5373997	1240049	4133948	79804	1160245	6.43	23.07
Erhualian_23	cl	female	5373997	1323788	4050209	91823	1231965	6.93	24.63
Erhualian_24	cm	male	5373997	1399020	3974977	88486	1310534	6.32	26.03
Erhualian_25	cn	female	5373997	1334000	4039997	88955	1245045	6.66	24.82
Erhualian_26	co	female	5373997	1298240	4075757	82169	1216071	6.32	24.15
Meishan_1	aa	male	5373997	1519980	3854017	80053	1439927	5.26	28.28
Meishan_2	ab	male	5373997	1501825	3872172	80711	1421114	5.37	27.94
Meishan_3	ac	female	5373997	1567975	3806022	93808	1474167	5.98	29.17
Meishan_4	ad	male	5373997	1463404	3910593	88156	1375248	6.02	27.23
Meishan_5	ae	male	5373997	1491794	3882203	87268	1404526	5.84	27.75
Meishan_6	af	male	5373997	1479546	3894451	87616	1391930	5.92	27.53
Meishan_7	ag	male	5373997	1499002	3874995	81213	1417789	5.41	27.89
Meishan_8	ah	female	5373997	1524174	3849823	97422	1426752	6.39	28.36
Meishan_9	ai	female	5373997	1511468	3862529	99439	1412029	6.57	28.12
Meishan_10	aj	female	5373997	1477446	3896551	92400	1385046	6.25	27.49
Meishan_11	ak	female	5373997	1566221	3807776	81458	1484763	5.2	29.14
Meishan_12	al	female	5373997	1522335	3851662	89089	1433246	5.85	28.32
Meishan_13	am	female	5373997	1502318	3871679	79938	1422380	5.32	27.95
Meishan_14	an	female	5373997	1450766	3923231	84332	1366434	5.81	26.99
Meishan_15	ao	female	5373997	1322101	4051896	82170	1239931	6.21	24.6
Meishan_16	de	male	5373997	1645653	3728344	109751	1535902	6.66	30.62
Meishan_17	df	female	5373997	1405980	3968017	84999	1320981	6.04	26.16
Meishan_18	dg	female	5373997	1667862	3706135	90287	1577575	5.41	31.03
Meishan_19	dh	female	5373997	1580570	3793427	95595	1484975	6.04	29.41
Meishan_20	di	male	5373997	1701153	3672844	94978	1606175	5.58	31.65
Meishan_21	dj	female	5373997	1687623	3686374	106651	1580972	6.31	31.4
Meishan_22	dk	female	5373997	1637840	3736157	113164	1524676	6.9	30.47
Meishan_23	dl	female	5373997	1698211	3675786	113821	1584390	6.7	31.6
Meishan_24	dm	female	5373997	1681755	3692242	113237	1568518	6.73	31.29
Meishan_25	dn	female	5373997	1412788	3961209	84256	1328532	5.96	26.28
Meishan_26	do	female	5373997	1377007	3996990	90043	1286964	6.53	25.62
Meishan_27	dp	female	5373997	1420920	3953077	102786	1318134	7.23	26.44
