# Supplementary material for: Genome-wide genetic structure and differentially selected regions among Landrace, Erhualian, and Meishan pigs using specific-locus amplified fragment sequencing
Source: Sci Rep. 2017 Aug 30;7:10063. doi: 10.1038/s41598-017-09969-6 (PMC5577042; doi:10.1038/s41598-017-09969-6)
Supplement: Supplementary file 6 — Dataset 5 [file 41598_2017_9969_MOESM6_ESM.xls]

## Sheet: Sheet1
Supplementary Table S5. Quality-control filtering applied to remove SNPs
QC Filter	Quality Control Criteria	Number of SNPs
1	Unassigned to nuclear chromosome locations	210026
2	Less than 85% of all the individuals	4810392
3	More than two alleles	4515
4	MAF < 0.1	132834
5	Heterozygous in chromosome X	2748
6	Deviation from Hardy-Weinberg equilibrium (P < 0.01) in autosomes	47479
7	Deviation from Hardy-Weinberg equilibrium (P < 0.01) in chromosome X	333
All		5208327
