# Supplementary material for: Genome-wide genetic structure and differentially selected regions among Landrace, Erhualian, and Meishan pigs using specific-locus amplified fragment sequencing
Source: Sci Rep. 2017 Aug 30;7:10063. doi: 10.1038/s41598-017-09969-6 (PMC5577042; doi:10.1038/s41598-017-09969-6)
Supplement: Supplementary file 7 — Dataset 6 [file 41598_2017_9969_MOESM7_ESM.xls]

## Sheet: Sheet1
Supplementary Table S6. Candidate genes from DSRs between Landrace and the two Chinese indigenous pig breeds
Region	Value of W	Chromosome Position	Chromosome Position of Genes	Database	Gene symbol	Gene discription
1	4.73809	Chr.1:11324025-11327699	Chr.1:11252945:11362628	EMBL	SNX9	sorting nexin 9
2	8.12192	Chr.1:16639564-16894373	Chr.1:16603171:16681535	EMBL	LOC100737684	estrogen receptor-like
			Chr.1:16839574:16905094	EMBL	LOC100737874/ER/ESR1	estrogen receptor
3	6.75528	Chr.1:39632138-39992068	Chr.1:39747136:39786654	EMBL	LOC100155208	R-spondin-3
			Chr.1:39626757:39682011	EMBL	LOC100623327	R-spondin-3-like
			Chr.1:39627658:39678678	NCBI	LOC102161541	uncharacterized LOC102161541
4	4.95394	Chr.1:40958027-40958534	Chr.1:40815398:40963565	EMBL	NCOA7	nuclear receptor coactivator 7
5	4.07243	Chr.1:108139690-108183848	NA
6	5.44867	Chr.1:110695270-110719151	Chr.1:110655119:110715175	NCBI	LOC102158807	uncharacterized LOC102158807
7	6.70989	Chr.1:110885881-110992531	NA
8	4.85845	Chr.1:111760762-111801323	Chr.1:111722051:111909744	NCBI	LOC102159600	uncharacterized LOC102159600
9	4.72587	Chr.1:116328004-116667062	Chr.1:116388482:116391066	EMBL	LOC100153564	60S ribosomal protein L23a pseudogene
			Chr.1:116395936:116398111	NCBI	LOC102164060	uncharacterized LOC102164060
			Chr.1:116398454:116400434	NCBI	LOC102164172	uncharacterized LOC102164172
10	6.46793	Chr.1:117628551-117814658	Chr.1:117675801:117700327	EMBL	LOC100514084/SPG21	spastic paraplegia 21 (autosomal recessive, Mast syndrome)
			Chr.1:117634619:117665093	EMBL	MTFMT	mitochondrial methionyl-tRNA formyltransferase
			Chr.1:117807793:117851659	NCBI	ANKDD1A	ankyrin repeat and death domain containing1A
11	5.76102	Chr.1:118184916-118440013	NA
			Chr.1:118175975:118378702	EMBL	ZNF609	zinc finger protein 609
			Chr.1:118185188:118185450	NCBI	LOC102168143	40S ribosomal protein S27-like
12	8.02848	Chr.1:125860631-126237234	Chr.1:125902275:125953117	EMBL	AQP9	aquaporin 9
			Chr.1:126137530:126225544	EMBL	LOC100621268	retinal dehydrogenase 2-like
			Chr.1:126038791:126105079	EMBL	LOC100737077/ALDH1A2	aldehyde dehydrogenase 1 family, member A2
			Chr.1:125766486:125887455	NCBI	LOC102159798	uncharacterized LOC102159798
			Chr.1:126051909:126058083	NCBI	LOC102160039	uncharacterized LOC102160039
13	4.50813	Chr.1:126818881-127082953	Chr.1:126924009:127286394	EMBL	LOC100512080	transcription factor 12-like
			Chr.1:126843703:126865421	EMBL	LOC100621557/TCF12	transcription factor 12
			Chr.1:126821148:126821658	NCBI	LOC102162572	uncharacterized LOC102162572
14	3.61148	Chr.1:151334539-151812787	Chr.1:151781894:151801291	NCBI	LOC102165617	uncharacterized LOC102165617
			Chr.1:151760712:151814871	NCBI	LOC102166599	diphthine--ammonia ligase-like
15	7.82205	Chr.1:157931791-158647002	Chr.1:158361981:158363477	EMBL	LOC100155343/MKRN3	makorin ring finger protein 3
			Chr.1:157993523:158004240	EMBL	LOC100626301	uncharacterized LOC100626301
			Chr.1:158313355:158317255	EMBL	MAGEL2	nascent polypeptide-associated complex subunit alpha, muscle-specific form
			Chr.1:158275444:158276423	EMBL	NECD/NDN	necdin
			Chr.1:157977357:157993852	NCBI	LOC102160302	uncharacterized LOC102160302
			Chr.1:157999529:158002637	NCBI	LOC102160446	basic proline-rich protein-like
			Chr.1:158061916:158077994	NCBI	LOC102163334	uncharacterized LOC102163334
			Chr.1:158080641:158086342	NCBI	LOC102163246	uncharacterized LOC102163246
16	4.03801	Chr.1:170807839-171374970	Chr.1:170806693:170811378	EMBL	LOC100518231	40S ribosomal protein S6 pseudogene
17	3.73033	Chr.1:200708025-200832906	Chr.1:200696535:200724804	NCBI	SAV1	salvador family WW domain containing protein 1
			Chr.1:200725036:200740125	NCBI	LOC102161650	uncharacterized LOC102161650
			Chr.1:200771335:200871767	NCBI	NIN	ninein
18	5.32013	Chr.1:206510376-206569867	NA
19	6.74638	Chr.1:206814364-207117819	Chr.1:207103221:207131335	EMBL	LOC100152018/NAA30	N(alpha)-acetyltransferase 30, NatC catalytic
			Chr.1:206958653:206996493	EMBL	LOC100513903/EXOC5	exocyst complex component 5
			Chr.1:207004499:207027562	EMBL	MUDENG/AP5M1	adaptor-related protein complex 5, mu 1 subunit
20	6.15166	Chr.1:207267453-207374372	Chr.1:207257699:207287602	EMBL	SLC35F4	solute carrier family 35, member F4
21	5.89494	Chr.1:208112718-208147710	Chr.1:208103943:208170314	EMBL	C1H14orf37	uncharacterized protein C14orf37 homolog
22	6.13714	Chr.1:215869247-215925202	Chr.1:215795825:216064300	EMBL	LOC100524661/SYNE2	spectrin repeat containing, nuclear envelope 2
23	4.65916	Chr.1:216139683-216296835	Chr.1:216150466:216150870	NCBI	LOC102163897	uncharacterized LOC102163897
			Chr.1:216211630:216223259	NCBI	LOC102163814	uncharacterized LOC102163814
			Chr.1:215795825:216064300	NCBI	LOC100524661/SYNE2	spectrin repeat containing,nucleare nvelope protein 2
24	5.47882	Chr.1:217994980-218497284	Chr.1:218064040:218090343	EMBL	LOC100511361	equatorin-like
			Chr.1:218164525:218178507	EMBL	LOC100512451/EQTN	equatorin, sperm acrosome associated
			Chr.1:218355465:218410219	EMBL	LOC100736672	angiopoietin-1 receptor-like
			Chr.1:218224167:218293513	EMBL	TEK	TEK tyrosine kinase, endothelial
			Chr.1:218053923:218060575	NCBI	LOC102166559	spermatogenesis-associated protein 31A6
			Chr.1:218124406:218133349	NCBI	LOC102165875	uncharacterizedLOC102165875
			Chr.1:218133403:218139913	NCBI	LOC102166000	spermatogenesis-associated protein 31A6-like
			Chr.1:218179874:218223156	NCBI	LOC102166359	RNA exonuclease 1 homolog
25	5.52285	Chr.1:232532884-232826669	NA
26	4.07497	Chr.1:240643002-240685275	Chr.1:240665778:240733478	EMBL	LOC100517569	lysine-specific demethylase 4C-like
27	9.07411	Chr.1:245581640-246493427	Chr.1:245489518:245677909	EMBL	LOC100157302/SMARCA2	SWI/SNF related, matrix associated, actin dependent regulator of chromatin, subfamily a, member 2
			Chr.1:245805141:245877056	NCBI	LOC102163297	uncharacterized LOC102163297
			Chr.1:245912053:245914046	NCBI	LOC102163378	uncharacterized LOC102163378
			Chr.1:246063911:246080962	NCBI	LOC102163975	uncharacterized LOC102163975
			Chr.1:246337684:246343481	NCBI	LOC102164065	uncharacterized LOC102164065
			Chr.1:246412687:246432891	NCBI	LOC102164133	uncharacterized LOC102164133
28	5.07794	Chr.1:247160022-247224689	Chr.1:247177659:247242294	EMBL	LOC100626450	doublesex- and mab-3-related transcription factor 1-like
29	4.80305	Chr.1:247515791-247522254	Chr.1:247517284:247752015	EMBL	DOCK8	dedicator of cytokinesis 8
30	5.22907	Chr.1:247570386-247600240	Chr.1:247517284:247752015	EMBL	DOCK8	dedicator of cytokinesis 8
31	5.51903	Chr.1:247838782-247839053	NA
32	6.64509	Chr.1:248296030-248453993	Chr.1:248403595:248473268	EMBL	LOC100737867/PIP5K1B	phosphatidylinositol-4-phosphate 5-kinase, type I, beta
33	6.94188	Chr.1:248582050-248608272	Chr.1:248528130:248617700	EMBL	LOC100514269	phosphatidylinositol 4-phosphate 5-kinase type-1 alpha-like
34	11.8986	Chr.1:248939813-249341671	Chr.1:249031833:249062544	EMBL	APBA1	amyloid beta (A4) precursor protein-binding, family A, member 1
			Chr.1:248928026:248994972	EMBL	LOC100154289/FAM189A2	family with sequence similarity 189, member A2
			Chr.1:249336419:249382747	EMBL	LOC100514445/C1H9orf135	chromosome 1 open reading frame, human C9orf135
35	5.05071	Chr.1:249451395-249482799	Chr.1:249447027:249499533	EMBL	PTAR1	protein prenyltransferase alpha subunit repeat containing 1
36	4.48107	Chr.1:250041264-250338003	Chr.1:250030719:250054070	EMBL	KLF9	Kruppel-like factor 9
			Chr.1:250126847:250145612	EMBL	LOC100515003/SMC5	structural maintenance of chromosomes 5
			Chr.1:250300562:250831799	EMBL	TRPM3	transient receptor potential cation channel, subfamily M, member 3
			Chr.1:250150180:250169145	NCBI	LOC102161538	structural maintenance of chromosomes protein 5
			Chr.1:250319728:250363146	NCBI	LOC102157876	uncharacterized LOC102157876
37	4.99953	Chr.1:250424200-250468147	Chr.1:250300562:250831799	EMBL	TRPM3	transient receptor potential cation channel, subfamily M, member 3
38	4.44288	Chr.1:251084162-251278250	NA
39	4.53899	Chr.1:251634211-251661305	NA
40	5.58292	Chr.1:253664045-254208142	Chr.1:253852049:253884566	NCBI	LOC102167136	solute carrier family 22 member 16-like
41	5.50585	Chr.1:254767428-254867131	Chr.1:254710421:254897664	EMBL	LOC100157775/TRPM6	transient receptor potential cation channel, subfamily M, member 6
42	4.80774	Chr.1:255406638-255487491	NA
43	4.7932	Chr.1:255544130-255593785	NA
44	4.74573	Chr.1:257515914-257740502	Chr.1:257657756:257660853	NCBI	LOC102161166	uncharacterized LOC102161166
			Chr.1:257735520:257749136	NCBI	LOC102161253	uncharacterized LOC102161253
45	3.95155	Chr.1:259903136-260389788	Chr.1:259855320:259910520	EMBL	LOC100736613	stAR-related lipid transfer protein 13-like
			Chr.1:259933485:259934055	EMBL	LOC100736646	ferritin light chain pseudogene
			Chr.1:260078465:260093757	NCBI	LOC102163298	uncharacterized LOC102163298
			Chr.1:260095453:260100068	NCBI	NPAP1	nuclear poreassoci ated protein 1
			Chr.1:260100193:260463453	NCBI	LOC102163669	uncharacterized LOC102163669
			Chr.1:260315780:260338556	NCBI	LOC102163498	uncharacterized LOC102163498
46	4.49908	Chr.1:261714988-261738015	NA
47	4.53609	Chr.1:264270406-264286087	Chr.1:264276215:264308861	EMBL	LOC100518051/TMEM8B	transmembrane protein 8B
			Chr.1:264264273:264276193	NCBI	FAM221B	family with sequence similarity 221 member B
48	4.04946	Chr.1:264774069-264910535	Chr.1:264772781:264783359	EMBL	CLTA	clathrin, light chain A
			Chr.1:264842017:264855882	EMBL	LOC100739112	Golgi-associated plant pathogenesis-related protein 1-like
			Chr.1:264874666:264979290	EMBL	RNF38	ring finger protein 38
49	4.44808	Chr.1:269522832-269660571	NA
50	4.50347	Chr.1:278496835-278626764	Chr.1:278506590:278565904	EMBL	ZNF462	zinc finger protein 462
51	7.56785	Chr.1:305534056-305560192	Chr.1:305503658:305609122	EMBL	RAPGEF1	Rap guanine nucleotide exchange factor (GEF) 1
52	6.33498	Chr.1:305674175-305695002	NA
53	5.20159	Chr.1:305828419-305848404	Chr.1:305733695:305937230	EMBL	MED27	mediator complex subunit 27
54	6.05382	Chr.1:306102149-306138169	Chr.1:306097010:306135951	EMBL	LOC100512264/NTNG2	netrin G2
55	4.59903	Chr.1:307919324-307930085	NA
56	4.85988	Chr.1:309419981-309479649	NA
57	6.33574	Chr.2:5537621-5615916	Chr.2:5575587:5579048	EMBL	COFILIN/CFL1	cofilin 1 (non-muscle)
			Chr.2:5559458:5567524	EMBL	EFEMP2	EGF containing fibulin-like extracellular matrix protein 2
			Chr.2:5544508:5549953	EMBL	FIBP	fibroblast growth factor (acidic) intracellular binding protein
			Chr.2:5604202:5640693	EMBL	LOC100511545	Golgi integral membrane protein 4
			Chr.2:5534179:5540199	EMBL	LOC100525205/FOSL1	FOS-like antigen 1
			Chr.2:5540816:5541852	EMBL	LOC100525383/CCDC85B	coiled-coil domain containing 85B
			Chr.2:5550132:5554380	EMBL	LOC100525853/CTSW	cathepsin W
			Chr.2:5567627:5573312	EMBL	MUS81	MUS81 structure-specific endonuclease subunit
			Chr.2:5580457:5592436	EMBL	SNX32	sorting nexin 32
58	6.37236	Chr.2:5682832-5683096	Chr.2:5667144:5695367	EMBL	LOC100517142/RNASEH2C	ribonuclease H2, subunit C
59	6.80663	Chr.2:7660497-7782003	Chr.2:7653512:7681728	EMBL	PLA2G16	phospholipase A2, group XVI
			Chr.2:7558480:7714023	EMBL	RTN3	reticulon 3
60	6.04347	Chr.2:9756109-9774564	Chr.2:9754129:9786095	EMBL	VWCE	von Willebrand factor C and EGF domains
61	5.46561	Chr.2:72802922-73033570	Chr.2:72762013:72820437	EMBL	C3	complement component 3
			Chr.2:72950572:72957968	EMBL	C3	complement component 3
			Chr.2:73014348:73014662	EMBL	LOC100519295	cytochrome c-like
			Chr.2:72993534:72997140	EMBL	LOC100519468/TNFSF14	tumor necrosis factor (ligand) superfamily, member 14
			Chr.2:72827628:72857035	EMBL	LOC100519821/VAV1	vav 1 guanine nucleotide exchange factor
			Chr.2:72967582:72970147	EMBL	LOC100736715	protein crumbs homolog 3-like
			Chr.2:72970615:72980144	EMBL	LOC100737024	DENN domain-containing protein 1C-like
			Chr.2:72985407:72992946	EMBL	LOC100737062	tubulin beta-4A chain-like
			Chr.2:72816283:72822100	EMBL	LOC100739749	SH2 domain-containing protein 3A-like
			Chr.2:72893111:72897783	NCBI	LOC102163613	uncharacterized LOC102163613
			Chr.2:72958959:72965057	NCBI	SLC25A23/SCAMC-3	solute carrier family25 (mitochondrial carrier; phosphate carrier),member23
			Chr.2:73018623:73022442	NCBI	LOC102162143	uncharacterized LOC102162143
62	6.34599	Chr.2:76190934-76245353	NA
63	8.74981	Chr.2:132479091-132493356	Chr.2:132404783:132482845	EMBL	CSNK1G3	casein kinase 1, gamma 3
64	8.2984	Chr.2:139541646-139596463	Chr.2:139569279:139623201	EMBL	ACSL6	acyl-CoA synthetase long-chain family member 6
			Chr.2:139512636:139562360	EMBL	LOC100521955/MEIKIN	meiotic kinetochore factor
65	4.13513	Chr.2:147017942-147080359	Chr.2:147068021:147090813	EMBL	LOC100522309/PAIP2	poly(A) binding protein interacting protein 2
			Chr.2:147013504:147066323	EMBL	MATR3	matrin 3
66	5.60946	Chr.2:152601329-152618643	NA
67	7.21362	Chr.2:152873321-152873580	NA
68	7.56232	Chr.2:153497601-153536938	Chr.2:153519343:153619122	NCBI	PRELID2	PRELI domain containing 2
69	5.96868	Chr.3:17047534-17052477	Chr.3:17018042:17065033	NCBI	LOC102162776	uncharacterized LOC102162776
70	6.01832	Chr.3:18086277-18090182	Chr.3:18082651:18087158	EMBL	LOC100513786/C3H16orf93	chromosome 3 open reading frame, human C16orf93
			Chr.3:18087281:18103126	EMBL	PHKG2	phosphorylase kinase, gamma 2 (testis)
			Chr.3:18082539:18086492	NCBI	CCDC189	coiled-coil domain containing189
71	5.10329	Chr.3:20099620-20120561	NA
72	5.92993	Chr.3:21541343-21554932	NA
73	5.91085	Chr.3:38160350-38359214	Chr.3:38315843:38329695	EMBL	LOC100523895/EEF2KMT	eukaryotic elongation factor 2 lysine methyltransferase
			Chr.3:38330713:38345692	EMBL	LOC100524193/ALG1	ALG1, chitobiosyldiphosphodolichol beta-mannosyltransferase
			Chr.3:38281471:38314237	EMBL	LOC100524367	cleavage and polyadenylation specificity factor subunit 5 pseudogene
			Chr.3:38352516:38371048	EMBL	LOC100624690/C3H16orf89	chromosome 3 open reading frame, human C16orf89
			Chr.3:38173066:38257858	NCBI	LOC102164962	40SribosomalproteinSA-like
			Chr.3:38281471:38305821	NCBI	LOC102165089	ectonucleotide pyrophosphatase/phosphodiesterase family member 7-like
			Chr.3:38312520:38314237	NCBI	LOC100524367	cleavage and polyadenylation specificity factor subunit 5 pseudogene
74	5.33431	Chr.3:38479755-38852652	Chr.3:38730150:38759151	EMBL	ANKS3	ankyrin repeat and sterile alpha motif domain containing 3
			Chr.3:38626491:38662808	EMBL	GLYR1	glyoxylate reductase 1 homolog (Arabidopsis)
			Chr.3:38812751:38816975	EMBL	LOC100510896/UBALD1	UBA-like domain containing 1
			Chr.3:38748316:38751073	EMBL	LOC100511443/NUDT16L1	nudix (nucleoside diphosphate linked moiety X)-type motif 16-like 1
			Chr.3:38665099:38671065	EMBL	LOC100525282/ROGDI	rogdi homolog
			Chr.3:38713536:38726369	EMBL	LOC100525811/C3H16orf71	chromosome 3 open reading frame, human C16orf71
			Chr.3:38670635:38672121	EMBL	LOC100525984/SMIM22	small integral membrane protein 22
			Chr.3:38677344:38688095	EMBL	LOC100624981	septin 12
			Chr.3:38704458:38711554	EMBL	LOC100625066/ZNF500	zinc finger protein 500
			Chr.3:38823033:38831126	EMBL	LOC100738369/C3H16orf96	chromosome 3 open reading frame, human C16orf96
			Chr.3:38591288:38607560	EMBL	LOC100738591	ubinuclein-1-like
			Chr.3:38608574:38612474	EMBL	LOC100738619	ubinuclein-1-like
			Chr.3:38754595:38806662	EMBL	MGRN1	mahogunin ring finger 1, E3 ubiquitin protein ligase
			Chr.3:38466394:38517785	EMBL	PPL	periplakin
			Chr.3:38520274:38536586	EMBL	UBN1	ubinuclein 1
			Chr.3:38500484:38504939	NCBI	LOC102164537	uncharacterized LOC102164537
			Chr.3:38845950:38889846	NCBI	LOC102159436	uncharacterized protein C16orf96-like
75	9.5271	Chr.3:40440733-40671307	Chr.3:40538558:40544947	EMBL	CCDC64B	coiled-coil domain containing 64B
			Chr.3:40527836:40528581	EMBL	CLDN6	claudin 6
			Chr.3:40525809:40526986	EMBL	CLDN9	claudin 9
			Chr.3:40599285:40636182	EMBL	LOC100519651/TCEB2	transcription elongation factor B (SIII), polypeptide 2 (18kDa, elongin B)
			Chr.3:40546089:40568204	EMBL	LOC100626072/MMP25	matrix metallopeptidase 25
			Chr.3:40486468:40489735	EMBL	LOC100627080/PAQR4	progestin and adipoQ receptor family member IV
			Chr.3:40454548:40457291	EMBL	LOC100627836	uncharacterized LOC100627836
			Chr.3:40533919:40535993	EMBL	LOC100736616/HCFC1R1	host cell factor C1 regulator 1 (XPO1 dependent)
			Chr.3:40661126:40673509	EMBL	LOC100736802/FLYWCH1	FLYWCH-type zinc finger 1
			Chr.3:40483494:40485469	EMBL	LOC100737079/KREMEN2	kringle containing transmembrane protein 2
			Chr.3:40501748:40519313	EMBL	LOC100737121	ATP-dependent RNA helicase glh-2-like
			Chr.3:40600389:40601806	EMBL	LOC100737205	uncharacterized LOC100737205
			Chr.3:40640468:40642441	EMBL	LOC100737240/PRSS33	protease, serine, 33
			Chr.3:40642464:40652617	EMBL	LOC100737290	putative serine protease 41
			Chr.3:40490568:40496602	EMBL	PKMYT1	protein kinase, membrane associated tyrosine/threonine 1
			Chr.3:40613487:40631943	EMBL	SRRM2	serine/arginine repetitive matrix 2
			Chr.3:40535339:40538529	EMBL	THOC6	THO complex 6
			Chr.3:40531677:40533682	EMBL	TNFRSF12A	tumor necrosis factor receptor superfamily, member 12A
			Chr.3:40478579:40483042	EMBL	ZNF205	zinc finger protein 205
			Chr.3:40581662:40587341	EMBL	ZSCAN10	zinc finger and SCAN domain containing 10
			Chr.3:40444316:40444387	NCBI	TRNAP-UGG	transfer RNA proline (anticodonUGG)
			Chr.3:40453836:40453908	NCBI	TRNAR-CCG	transfer RNA arginine (anticodonCCG)
			Chr.3:40517312:40522309	NCBI	LOC102158577	vegetative cell wall proteingp1-like
			Chr.3:40538558:40545945	NCBI	BICDL2	BICD family like cargoadaptor 2
			Chr.3:40612053:40613361	NCBI	LOC102167849	uncharacterized LOC102167849
76	5.50205	Chr.3:41012887-41569635	Chr.3:41468380:41476349	EMBL	CHTF18	chromosome transmission fidelity factor 18
			Chr.3:41395720:41405938	EMBL	LOC100511074/FBXL16	F-box and leucine-rich repeat protein 16
			Chr.3:41382452:41385101	EMBL	LOC100511251/STUB1	STIP1 homology and U-box containing protein 1, E3 ubiquitin protein ligase
			Chr.3:41385054:41386806	EMBL	LOC100511444/JMJD8	jumonji domain containing 8
			Chr.3:41476329:41478209	EMBL	LOC100511870/GNG13	guanine nucleotide binding protein (G protein), gamma 13
			Chr.3:41300557:41321826	EMBL	LOC100519135	rab11 family-interacting protein 3
			Chr.3:41354172:41369624	EMBL	LOC100519302/WDR90	WD repeat domain 90
			Chr.3:41452481:41460919	EMBL	LOC100519473	mesothelin-like protein
			Chr.3:41427901:41435191	EMBL	LOC100519650/NARFL	nuclear prelamin A recognition factor-like
			Chr.3:41413637:41415687	EMBL	LOC100519829/METRN	meteorin, glial cell differentiation regulator
			Chr.3:41548552:41567790	EMBL	LOC100520185/LMF1	lipase maturation factor 1
			Chr.3:41033959:41079781	EMBL	LOC100523725/AXIN1	axin 1
			Chr.3:41448668:41452018	EMBL	LOC100524016/MSLN	mesothelin
			Chr.3:41094500:41097634	EMBL	LOC100524194/MRPL28	mitochondrial ribosomal protein L28
			Chr.3:41124050:41137283	EMBL	LOC100524368/DECR2	2,4-dienoyl CoA reductase 2, peroxisomal
			Chr.3:41464899:41468144	EMBL	LOC100524553/RPUSD1	RNA pseudouridylate synthase domain containing 1
			Chr.3:41380914:41382371	EMBL	LOC100524737	uncharacterized LOC100524737
			Chr.3:41348580:41353426	EMBL	LOC100525039/FAM195A	family with sequence similarity 195, member A
			Chr.3:41151118:41152344	EMBL	LOC100525513	uncharacterized LOC100525513
			Chr.3:41337037:41338263	EMBL	LOC100525639	uncharacterized LOC100525639
			Chr.3:41424826:41427875	EMBL	LOC100525741/HAGHL	hydroxyacylglutathione hydrolase-like
			Chr.3:41420178:41424583	EMBL	LOC100525915/CCDC78	coiled-coil domain containing 78
			Chr.3:41418606:41420186	EMBL	LOC100526101/FAM173A	family with sequence similarity 173, member A
			Chr.3:41525607:41527011	EMBL	LOC100623342	uncharacterized LOC100623342
			Chr.3:40996679:41022112	EMBL	LOC100738032/FAM234A	family with sequence similarity 234, member A
			Chr.3:41026022:41033683	EMBL	LOC100738360/PDIA2	protein disulfide isomerase family A, member 2
			Chr.3:41256191:41258057	EMBL	LOC100739103/PRR35	proline rich 35
			Chr.3:41262742:41274915	EMBL	LOC100739135/PIGQ	phosphatidylinositol glycan anchor biosynthesis, class Q
			Chr.3:41117780:41121920	EMBL	NME4	NME/NM23 nucleoside diphosphate kinase 4
			Chr.3:41369989:41376554	EMBL	RHOT2	ras homolog family member T2
			Chr.3:41290175:41295661	EMBL	SOLH/CAPN15	calpain 15
			Chr.3:41097718:41108014	EMBL	TMEM8A	transmembrane protein 8A
			Chr.3:41387155:41392277	EMBL	WDR24	WD repeat domain 24
			Chr.3:41025834:41030124	NCBI	RGS11	regulator of G-protein signaling11
			Chr.3:41143399:41198492	NCBI	RAB11FIP3	rab11family-interacting protein3
			Chr.3:41343426:41353426	NCBI	MCRIP2	MAPK regulated corepresso rinteracting protein 2
			Chr.3:41376766:41380740	NCBI	RHBDL1	rhomboidlike1
			Chr.3:41452319:41459418	NCBI	MSLNL	mesothelin-likeprotein
77	8.60046	Chr.3:41967307-42842043	Chr.3:42433939:42466318	EMBL	ABCA3	ATP-binding cassette, sub-family A (ABC1), member 3
			Chr.3:41973056:41985898	EMBL	BAIAP3	BAI1-associated protein 3
			Chr.3:42408686:42418804	EMBL	E4F1	E4F transcription factor 1
			Chr.3:42082201:42083444	EMBL	LOC100514953/C3H16orf91	chromosome 3 open reading frame, human C16orf91
			Chr.3:41986415:41989279	EMBL	LOC100515431/TSR3	TSR3, 20S rRNA accumulation, homolog (S. cerevisiae)
			Chr.3:41995359:41995655	EMBL	LOC100515604	NADH dehydrogenase [ubiquinone] 1 alpha subcomplex subunit 2-like
			Chr.3:42197275:42199787	EMBL	LOC100515774/GFER	growth factor, augmenter of liver regeneration
			Chr.3:42202643:42205460	EMBL	LOC100515947/SYNGR3	synaptogyrin 3
			Chr.3:42239830:42245872	EMBL	LOC100516255/NTHL1	nth-like DNA glycosylase 1
			Chr.3:42344040:42349574	EMBL	LOC100516791	ras-related protein Rab-26
			Chr.3:42640736:42658358	EMBL	LOC100518243/CCNF	cyclin F
			Chr.3:42635729:42639519	EMBL	LOC100518420/C3H16orf59	chromosome 3 open reading frame, human C16orf59
			Chr.3:42706987:42716475	EMBL	LOC100518775/AMDHD2	amidohydrolase domain containing 2
			Chr.3:42700735:42706647	EMBL	LOC100518959/ATP6V0C	ATPase, H+ transporting, lysosomal 16kDa, V0 subunit c
			Chr.3:42809378:42809735	EMBL	LOC100520126	60S ribosomal protein L34-like
			Chr.3:41989380:42011425	EMBL	LOC100522604/GNPTG	N-acetylglucosamine-1-phosphate transferase, gamma subunit
			Chr.3:42011945:42078431	EMBL	LOC100522985/UNKL	unkempt family zinc finger-like
			Chr.3:42129774:42136130	EMBL	LOC100523364	pentraxin-4-like
			Chr.3:42192183:42194137	EMBL	LOC100523543/NOXO1	NADPH oxidase organizer 1
			Chr.3:42196566:42202208	EMBL	LOC100523726	uncharacterized LOC100523726
			Chr.3:42209053:42218736	EMBL	LOC100523896/ZNF598	zinc finger protein 598
			Chr.3:42351084:42360075	EMBL	LOC100524077	uncharacterized LOC100524077
			Chr.3:42371549:42395384	EMBL	LOC100524247/CASKIN1	CASK interacting protein 1
			Chr.3:42759865:42775950	EMBL	LOC100525690/KCTD5	potassium channel tetramerization domain containing 5
			Chr.3:42140058:42141206	EMBL	LOC100620079	uncharacterized LOC100620079
			Chr.3:42093714:42103149	EMBL	LOC100620272	coiled-coil domain-containing protein 154-like
			Chr.3:42560083:42560951	EMBL	LOC100622811	40S ribosomal protein S2 pseudogene
			Chr.3:42102528:42123807	EMBL	LOC100626534	H(+)/Cl(-) exchange transporter 7
			Chr.3:42509756:42520146	EMBL	LOC100737559/RNPS1	RNA binding protein S1, serine-rich domain
			Chr.3:42419957:42421351	EMBL	LOC100738142/DNASE1L2	deoxyribonuclease I-like 2
			Chr.3:42421767:42431080	EMBL	LOC100738177/ECI1	enoyl-CoA delta isomerase 1
			Chr.3:42475517:42479379	EMBL	LOC100738223	uncharacterized LOC100738223
			Chr.3:42479463:42502259	EMBL	LOC100738262	caskin-1-like
			Chr.3:42504040:42509893	EMBL	LOC100738291	E3 ubiquitin-protein ligase TRAF7-like
			Chr.3:42578342:42608711	EMBL	LOC100738361	ATP-binding cassette sub-family A member 3-like
			Chr.3:42781259:42790177	EMBL	LOC100738476/PRSS27	protease, serine 27
			Chr.3:42394889:42398656	EMBL	LOC100738908/MLST8	MTOR associated protein, LST8 homolog
			Chr.3:42398545:42400066	EMBL	LOC100738953/BRICD5	BRICHOS domain containing 5
			Chr.3:42401342:42404184	EMBL	LOC100739035/PGP	phosphoglycolate phosphatase
			Chr.3:42470478:42476012	EMBL	LOC100739113	ras-related protein Rab-26
			Chr.3:42223887:42224637	EMBL	NPW	neuropeptide W
			Chr.3:42626993:42629434	EMBL	NTN3	netrin 3
			Chr.3:42790952:42824661	EMBL	PDPK1	3-phosphoinositide dependent protein kinase 1
			Chr.3:42792968:42830074	EMBL	PKD1	polycystic kidney disease 1 (autosomal dominant)
			Chr.3:42205136:42239173	EMBL	SLC9A3R2	solute carrier family 9, subfamily A (NHE3, cation proton antiporter 3), member 3 regulator 2
			Chr.3:42353135:42369768	EMBL	TRAF7	TNF receptor-associated factor 7, E3 ubiquitin protein ligase
			Chr.3:42246684:42282092	EMBL	TSC2	tuberous sclerosis 2
			Chr.3:42686824:42691216	NCBI	TBC1D24	TBC1 domain family member 24
78	8.41065	Chr.3:42957871-43071250	Chr.3:42963095:43014116	EMBL	LOC100624746/IARS	isoleucyl-tRNA synthetase
			Chr.3:43030231:43051394	EMBL	LOC100739149	isoleucine--tRNA ligase, cytoplasmic
79	5.90361	Chr.3:43110127-43607654	Chr.3:43350293:43377535	EMBL	ASPN	asporin
			Chr.3:43566621:43602239	EMBL	IPPK	inositol 1,3,4,5,6-pentakisphosphate 2-kinase
			Chr.3:43244660:43247040	EMBL	LOC100511558	uncharacterized LOC100511558
			Chr.3:43330893:43339239	EMBL	LOC100511925/OMD	osteomodulin
			Chr.3:43196862:43226765	EMBL	LOC100623684	isoleucine--tRNA ligase, cytoplasmic
			Chr.3:43260769:43492711	EMBL	LOC100623867/CENPP	centromere protein P
			Chr.3:43389881:43399997	EMBL	LOC100624844	extracellular matrix protein 2-like
			Chr.3:43187440:43193132	EMBL	LOC100739474	nucleolar protein 8-like
			Chr.3:43246631:43259180	EMBL	LOC100739576	mimecan-like
			Chr.3:43494947:43499740	EMBL	LOC100739651	inositol-pentakisphosphate 2-kinase-like
			Chr.3:43227192:43244305	EMBL	NOL8	nucleolar protein 8
			Chr.3:43105404:43110891	NCBI	ZNF484	zinc finger protein 484
			Chr.3:43317838:43320607	NCBI	LOC102167011	uncharacterized LOC102167011
			Chr.3:43457616:43480360	NCBI	LOC102166778	extracellular matrix protein 2-like
80	7.00544	Chr.3:75562249-75886778	Chr.3:75738723:75762899	EMBL	C3H2orf42	chromosome 3 open reading frame, human C2orf42
			Chr.3:75813903:75815646	EMBL	LOC100511501/PCBP1	poly(rC) binding protein 1
			Chr.3:75711761:75718510	EMBL	LOC100736894/TIA1	TIA1 cytotoxic granule-associated RNA binding protein
			Chr.3:75694407:75699556	NCBI	LOC102162328	uncharacterized LOC102162328
			Chr.3:75776858:75800089	NCBI	LOC102162538	uncharacterized LOC102162538
			Chr.3:75816341:75856579	NCBI	LOC102163220	uncharacterized LOC102163220
			Chr.3:75882857:75888965	NCBI	ASPRV1	a spartic peptidase, retroviral-like1
81	6.26991	Chr.3:76680902-76694111	Chr.3:76590213:76839530	EMBL	ANTXR1	anthrax toxin receptor 1
82	11.0342	Chr.3:77090252-77374423	Chr.3:77002872:77096316	EMBL	ARHGAP25	Rho GTPase activating protein 25
			Chr.3:77127236:77132905	EMBL	BMP10	bone morphogenetic protein 10
			Chr.3:77362333:77367785	EMBL	LOC100514762	F-box only protein 48-like
			Chr.3:77289327:77363182	EMBL	LOC100516073/APLF	aprataxin and PNKP like factor
			Chr.3:77222827:77239445	EMBL	LOC100737690/PROKR1	prokineticin receptor 1
			Chr.3:77147008:77150693	NCBI	LOC102165711	uncharacterized LOC102165711
			Chr.3:77289843:77317806	NCBI	LOC102166497	uncharacterized LOC102166497
83	7.87698	Chr.3:78080175-78118235	NA
84	5.58249	Chr.3:81080782-81409446	Chr.3:81192686:81262670	EMBL	AFTPH	aftiphilin
			Chr.3:81322371:81326181	EMBL	LOC100270690/LGALSL	lectin, galactoside-binding-like
			Chr.3:81132018:81152224	EMBL	LOC100518606/SERTAD2	SERTA domain containing 2
			Chr.3:81334596:81346696	NCBI	LOC102161734	uncharacterized LOC102161734
			Chr.3:81262363:81264611	NCBI	LOC102161655	uncharacterized proline-richprotein
			Chr.3:81161648:81191493	NCBI	LOC102161302	uncharacterized LOC102161302
85	6.71496	Chr.3:103321265-103323480	NA
86	6.8284	Chr.3:117318492-117340617	NA
87	6.67431	Chr.3:121287730-121470475	Chr.3:121349945:121379022	EMBL	NCOA1	nuclear receptor coactivator 1
88	6.79193	Chr.4:6162469-6175638	Chr.4:6135474:6238772	EMBL	KHDRBS3	KH domain containing, RNA binding, signal transduction associated 3
89	7.86255	Chr.4:47500407-47599740	NA
90	5.93001	Chr.4:51644546-51752486	NA
91	4.72864	Chr.4:52523847-52579967	NA
92	7.69446	Chr.4:53117484-53787644	Chr.4:53295462:53597424	EMBL	MMP16	matrix metallopeptidase 16 (membrane-inserted)
			Chr.4:53696137:53701752	NCBI	LOC102162064	uncharacterized LOC102162064
93	7.9516	Chr.4:55932479-56325201	Chr.4:56157606:56174359	EMBL	CA2	carbonic anhydrase II
			Chr.4:56190405:56200779	EMBL	CA3	carbonic anhydrase III
			Chr.4:56212773:56214081	EMBL	LOC100154871	dynactin subunit 4 pseudogene
94	5.34492	Chr.4:82759372-82844922	Chr.4:82713429:82765981	EMBL	LOC100152890/LYN	LYN proto-oncogene, Src family tyrosine kinase
95	4.07496	Chr.4:83819314-83919330	Chr.4:83692260:83750486	NCBI	LOC100627466	uncharacterized LOC100627466
			Chr.4:83868275:83873100	NCBI	LOC102167450	uncharacterized LOC102167450
96	5.59813	Chr.4:84038780-84088453	NA
97	9.45453	Chr.4:90369121-90399119	Chr.4:90338614:90371885	EMBL	LOC100151956/TBX19	T-box 19
			Chr.4:90392453:90408544	EMBL	SFT2D2	SFT2 domain containing 2
98	5.90777	Chr.4:91117225-91198697	Chr.4:91170154:91260195	EMBL	CD247	CD247 molecule
			Chr.4:91134184:91145721	EMBL	LOC100152373/CREG1	cellular repressor of E1A-stimulated genes 1
99	6.39664	Chr.4:112096250-112161191	NA
100	2.74891	Chr.4:114733410-114895150	Chr.4:114756100:114844940	EMBL	SLC22A15	solute carrier family 22, member 15
			Chr.4:114844472:114888218	NCBI	LOC102165975	uncharacterized LOC102165975
101	6.27566	Chr.4:117596386-117600843	NA
102	5.53215	Chr.4:128456207-128467070	NA
103	4.47732	Chr.4:131360524-131411785	NA
104	6.39268	Chr.4:131433135-131434711	NA
105	5.55111	Chr.5:782863-802458	NA
106	4.78597	Chr.5:10358354-10358574	NA
107	5.00122	Chr.5:10412046-10477594	NA
108	5.44121	Chr.5:11186472-11272792	NA
109	4.17992	Chr.5:11363316-11403283	NA
110	5.99802	Chr.5:12860457-12860549	Chr.5:12647091:12922405	EMBL	LOC100520194	ankyrin repeat and BTB/POZ domain-containing protein BTBD11
111	5.55347	Chr.5:52219610-52375716	Chr.5:52270381:52276334	EMBL	LOC100517943/LYRM5	LYR motif containing 5
			Chr.5:52229587:52267003	EMBL	LOC100518251/KRAS	Kirsten rat sarcoma viral oncogene homolog
			Chr.5:52370565:52427611	EMBL	LOC100518428/LRMP	lymphoid-restricted membrane protein
			Chr.5:52270373:52276359	NCBI	ETFRF1	electron trans ferflavop roteinregulatory factor 1
112	7.53975	Chr.5:76248304-76249029	NA
113	7.49647	Chr.5:77009324-77009593	NA
114	6.05058	Chr.5:96725083-96726810	NA
115	5.63447	Chr.5:97122359-97200071	NA
116	6.21922	Chr.5:110321066-110335403	Chr.5:110211538:110348829	EMBL	LOC100516442	glycosyltransferase-like protein LARGE1
117	6.89092	Chr.5:110693916-110875445	Chr.5:110709280:110717429	EMBL	LOC100519151/TRABD	TraB domain containing
			Chr.5:110795869:110814870	EMBL	LOC100519843/MLC1	megalencephalic leukoencephalopathy with subcortical cysts 1
			Chr.5:110869422:110906353	EMBL	LOC100520675/TTLL8	tubulin tyrosine ligase-like family member 8
			Chr.5:110733180:110790452	EMBL	MOV10L1	Mov10 RISC complex RNA helicase like 1
			Chr.5:110720901:110729047	EMBL	PANX2	pannexin 2
			Chr.5:110690389:110703696	EMBL	SELO	selenoprotein O
118	5.68339	Chr.6:8602046-8707859	NA
119	6.46109	Chr.6:78637445-79315963	Chr.6:79045827:79047796	EMBL	ATPIF1	ATPase inhibitory factor 1
			Chr.6:78639490:78683700	EMBL	EYA3	EYA transcriptional coactivator and phosphatase 3
			Chr.6:78819320:78834063	EMBL	LOC100514847/GJB5	gap junction protein, beta 5, 31.1kDa
			Chr.6:79066762:79085768	EMBL	LOC100620966/SESN2	sestrin 2
			Chr.6:79016741:79043786	EMBL	LOC100621067	dnaJ homolog subfamily C member 8
			Chr.6:79123569:79156756	EMBL	LOC100621177/MED18	mediator complex subunit 18
			Chr.6:79244342:79256504	EMBL	LOC100739811	general transcription factor IIE subunit 1-like
			Chr.6:79256503:79341593	EMBL	PHACTR4	phosphatase and actin regulator 4
			Chr.6:79012218:79017315	NCBI	LOC102159706	uncharacterized LOC102159706
120	4.33791	Chr.6:79947312-80020669	Chr.6:79986968:80018140	EMBL	MECR	mitochondrial trans-2-enoyl-CoA reductase
			Chr.6:79952759:79979921	EMBL	SRSF4	serine/arginine-rich splicing factor 4
121	5.02491	Chr.6:80104099-80107696	Chr.6:80024322:80106252	EMBL	PTPRU	protein tyrosine phosphatase, receptor type, U
122	8.81779	Chr.6:80274787-80286579	NA
123	7.60718	Chr.6:80425263-80462131	NA
124	6.0968	Chr.6:80737751-80822678	NA
125	5.56315	Chr.6:81023305-81080612	Chr.6:81068824:81095217	EMBL	LOC100624193/LAPTM5	lysosomal protein transmembrane 5
			Chr.6:81047913:81056255	EMBL	MATN1	matrilin 1, cartilage matrix protein
126	7.93045	Chr.6:82230546-82355861	Chr.6:82337830:82348373	EMBL	PTP4A2	protein tyrosine phosphatase type IVA, member 2
127	9.18272	Chr.6:82692715-82761603	Chr.6:82728285:82737483	EMBL	EIF3I	eukaryotic translation initiation factor 3, subunit I
			Chr.6:82718640:82723915	EMBL	LOC100518560/DCDC2B	doublecortin domain containing 2B
			Chr.6:82715469:82718142	EMBL	LOC100518737/IQCC	IQ motif containing C
			Chr.6:82724214:82728262	EMBL	LOC100738478/TMEM234	transmembrane protein 234
			Chr.6:82743358:82769124	EMBL	LOC100739580	myotubularin-related protein 9-like
			Chr.6:82743335:82755544	EMBL	TXLNA	taxilin alpha
			Chr.6:82741137:82743338	NCBI	LOC102158854	uncharacterized LOC102158854
128	9.25606	Chr.6:82958401-83041048	Chr.6:82962591:83000384	EMBL	LOC100620574/ZBTB8A	zinc finger and BTB domain containing 8A
			Chr.6:82938420:83041339	EMBL	LOC100620677/RBBP4	retinoblastoma binding protein 4
			Chr.6:83034072:83052966	EMBL	SYNC	syncoilin, intermediate filament protein
			Chr.6:83010429:83019536	NCBI	ZBTB8OS	zinc finger and BTB domain containing 8 opposite strand
129	11.9472	Chr.6:83940808-84077674	Chr.6:83869251:84145431	EMBL	LOC100523068	CUB and sushi domain-containing protein 2-like
130	9.63128	Chr.6:84350867-84495848	Chr.6:84319719:84361009	EMBL	LOC100522874/C6H1orf94	chromosome 6 open reading frame, human C1orf94
131	6.88393	Chr.6:84868057-85143173	Chr.6:84794867:84924834	EMBL	LOC100523796	eyes absent homolog 3-like
			Chr.6:85026824:85147869	EMBL	ZMYM4	zinc finger, MYM-type 4
132	5.99443	Chr.6:95425301-95529592	NA
133	6.36323	Chr.6:96165179-96197266	Chr.6:95992232:96227466	EMBL	LOC100627012	disks large-associated protein 1
134	6.42917	Chr.6:103528642-103531568	NA
135	16.7468	Chr.7:55136-274807	Chr.7:48086:164581	EMBL	EXOC2	exocyst complex component 2
136	5.77183	Chr.7:1144846-1152871	Chr.7:1047153:1386569	EMBL	GMDS	GDP-mannose 4,6-dehydratase
137	5.99464	Chr.7:1740086-1787082	Chr.7:1752826:1766924	EMBL	LOC100155921/WRNIP1	Werner helicase interacting protein 1
			Chr.7:1783253:1792394	EMBL	SERPINB1	serpin peptidase inhibitor, clade B (ovalbumin), member 1
			Chr.7:1668984:1745594	NCBI	MYLK4	myosin light chain kinase family member 4
138	6.81579	Chr.7:46578115-46637773	NA
139	5.62512	Chr.7:59626108-59626354	NA
140	7.17098	Chr.7:59742986-59884401	Chr.7:59631040:59745719	EMBL	ABHD2	abhydrolase domain containing 2
			Chr.7:59790072:59865527	EMBL	FANCI	Fanconi anemia, complementation group I
			Chr.7:59759817:59774992	EMBL	LOC100521278/RLBP1	retinaldehyde binding protein 1
			Chr.7:59864724:59882407	EMBL	POLG	polymerase (DNA directed), gamma
			Chr.7:59882666:59882738	NCBI	TRNAR-UCG	transfer RNA arginine (anticodon UCG)
141	8.48617	Chr.7:60246223-60417535	Chr.7:60240145:60255061	EMBL	ANPEP	alanyl (membrane) aminopeptidase
			Chr.7:60284224:60346605	EMBL	AP3S2	adaptor-related protein complex 3, sigma 2 subunit
			Chr.7:60353276:60367560	EMBL	C7H15orf38/ARPIN	actin-related protein 2/3 complex inhibitor
142	6.16404	Chr.7:98148450-98246002	Chr.7:97899855:98486764	EMBL	RAD51L1	RAD51 paralog B
143	4.38497	Chr.7:101177006-101280055	Chr.7:101126620:101414729	EMBL	SIPA1L1	signal-induced proliferation-associated 1 like 1
144	7.25599	Chr.7:101566916-101735899	Chr.7:101559343:101641880	NCBI	LOC102159669	uncharacterized LOC102159669
145	6.06236	Chr.7:113907687-114111668	NA
146	3.78314	Chr.7:124823975-124851510	Chr.7:124765243:124844073	EMBL	ATG2B	autophagy related 2B
			Chr.7:124844708:124865649	EMBL	C7H14orf129/GSKIP	GSK3B interacting protein
147	5.81668	Chr.7:127138079-127158349	NA
148	3.67107	Chr.8:4880185-4953762	Chr.8:4833411:4978554	EMBL	LOC100738132/STK32B	serine/threonine kinase 32B
149	5.67427	Chr.8:22085977-22173392	NA
150	6.28282	Chr.8:42930655-42958159	Chr.8:42934668:42968497	NCBI	LOC102161748	uncharacterized LOC102161748
151	4.9111	Chr.8:43569196-43657175	Chr.8:43550231:43601377	EMBL	KIT	v-kit Hardy-Zuckerman 4 feline sarcoma viral oncogene homolog
152	5.1574	Chr.8:43841028-43972581	Chr.8:43919446:43966676	EMBL	KDR	kinase insert domain receptor
			Chr.8:43866727:43868130	EMBL	LOC100627316	mitochondrial-processing peptidase subunit beta pseudogene
153	4.59129	Chr.8:45762808-45938874	Chr.8:45677141:45768037	EMBL	KLHL2	kelch-like family member 2
			Chr.8:45924164:45944878	EMBL	LOC100512847/TMEM192	transmembrane protein 192
154	5.33477	Chr.8:47090364-47434109	NA
155	7.23244	Chr.8:48707256-49266389	NA
156	4.26435	Chr.8:51141432-51285526	NA
157	5.13157	Chr.8:52351481-52581909	NA
158	4.7174	Chr.8:53782532-53784512	NA
159	7.89824	Chr.8:55208909-55760237	Chr.8:55470833:55498964	EMBL	LOC100517956/TMA16	translation machinery associated 16 homolog (S. cerevisiae)
			Chr.8:55453372:55456001	EMBL	LOC100624724	transketolase-like protein 2
			Chr.8:55506936:55519041	EMBL	LOC100738764	E3 ubiquitin-protein ligase MARCH1
			Chr.8:55592149:55594016	EMBL	LOC100738805	transketolase-like protein 2
			Chr.8:55281664:55282923	EMBL	NPY1R	neuropeptide Y receptor Y1
			Chr.8:55309150:55310490	EMBL	NPYR5	neuropeptide Y receptor Y5
			Chr.8:55432570:55436449	NCBI	LOC102158972	uncharacterized LOC102158972
			Chr.8:55659915:55902504	NCBI	LOC102159670	uncharacterized LOC102159670
160	10.3744	Chr.8:57463293-58027011	Chr.8:57968607:58005456	EMBL	AASDH	aminoadipate-semialdehyde dehydrogenase
			Chr.8:57628888:57634387	EMBL	HOPX	HOP homeobox
			Chr.8:57511290:57518490	EMBL	LOC100520393/SPINK2	serine peptidase inhibitor, Kazal type 2 (acrosin-trypsin inhibitor)
			Chr.8:57787470:57820983	EMBL	LOC100520920/SRP72	signal recognition particle 72kDa
			Chr.8:57713106:57762369	EMBL	LOC100521633/THEGL	theg spermatid protein-like
			Chr.8:57773543:57786837	EMBL	LOC100521807/ARL9	ADP-ribosylation factor-like 9
			Chr.8:57919098:57966286	EMBL	LOC100522154	uncharacterized protein KIAA1211
			Chr.8:57911877:57917005	EMBL	LOC100739598	acyl-CoA synthetase family member 4-like
			Chr.8:57828803:57849415	EMBL	PAICS	phosphoribosylaminoimidazole carboxylase, phosphoribosylaminoimidazole succinocarboxamide synthetase
			Chr.8:57849587:57897248	EMBL	PPAT	phosphoribosyl pyrophosphate amidotransferase
			Chr.8:57440573:57466453	NCBI	REST	RE1 silencing transcription factor
			Chr.8:57928376:57929401	NCBI	LOC102164237	uncharacterized LOC102164237
			Chr.8:58014580:58021135	NCBI	LOC102164723	uncharacterized protein KIAA1211-like
161	3.46607	Chr.8:59236351-59692365	Chr.8:59226736:59253347	NCBI	LOC102157469	uncharacterized LOC102157469
			Chr.8:59250803:59255082	NCBI	LOC102168174	uncharacterized LOC102168174
			Chr.8:59389564:59425180	NCBI	LOC102157668	uncharacterized LOC102157668
			Chr.8:59380682:59434958	NCBI	LOC102157811	uncharacterized LOC102157811
162	7.70934	Chr.8:60649748-62169164	NA
163	3.48299	Chr.8:62836652-63133094	Chr.8:62833218:62941007	NCBI	LOC102158358	uncharacterized LOC102158358
164	5.64745	Chr.8:65599104-65773105	NA
165	5.91181	Chr.8:68505206-69215017	NA
166	10.4883	Chr.8:69657439-69988936	Chr.8:69658865:69740137	EMBL	CENPC1/CENPC	centromere protein C
			Chr.8:69901154:69911347	EMBL	GNRHR	gonadotropin-releasing hormone receptor
			Chr.8:69917742:69979915	EMBL	LOC100512727	transmembrane protease serine 11D
			Chr.8:69757015:69797130	EMBL	LOC100525760/STAP1	signal transducing adaptor family member 1
			Chr.8:69745038:69745743	EMBL	LOC100737945	ribulose-phosphate 3-epimerase-like
			Chr.8:69808459:69894688	EMBL	UBA6	ubiquitin-like modifier activating enzyme 6
			Chr.8:69920593:69921999	NCBI	LOC102163078	60S ribosomal protein L15-like
167	7.86921	Chr.8:70578162-71233566	Chr.8:70628059:70642679	EMBL	LOC100514665	UDP-glucuronosyltransferase 2B18-like
			Chr.8:70910404:70934640	EMBL	LOC100515222	UDP-glucuronosyltransferase 2C1
			Chr.8:70852462:70875875	EMBL	LOC100515394	UDP-glucuronosyltransferase 2C1-like
			Chr.8:70784897:70817326	EMBL	LOC100515560	UDP-glucuronosyltransferase 2B18-like
			Chr.8:70879946:70893304	EMBL	LOC100516450	UDP-glucuronosyltransferase 2C1-like
			Chr.8:70821960:70840038	EMBL	LOC100516628	UDP-glucuronosyltransferase 2B18-like
			Chr.8:70649803:70673633	EMBL	LOC100623631	UDP-glucuronosyltransferase 2B18-like
			Chr.8:71065582:71079599	EMBL	LOC100624541/SULT1B1	sulfotransferase family, cytosolic, 1B, member 1
			Chr.8:70942257:70976291	EMBL	LOC100624700	UDP-glucuronosyltransferase 2C1-like
			Chr.8:71102122:71111895	EMBL	LOC100624891	UDP-glucuronosyltransferase 2C1-like
			Chr.8:71171891:71178359	EMBL	LOC100625436	mucin-7-like
			Chr.8:71220968:71235154	EMBL	LOC100625638/AMTN	amelotin
			Chr.8:70755852:70768087	EMBL	LOC100738495	UDP-glucuronosyltransferase 2B31-like
			Chr.8:70986334:71021849	EMBL	UGT2A1	UDP glucuronosyltransferase 2 family, polypeptide A1, complex locus
			Chr.8:70690433:70703495	EMBL	UGT2B31	UDP-glucuronosyltransferase 2B31
			Chr.8:70585023:70615383	EMBL	UGT2B4/UGT2B17	UDP-glucuronosyltransferase 2B17
			Chr.8:70685566:70688631	NCBI	LOC102163645	uncharacterized LOC102163645
			Chr.8:70769916:70772958	NCBI	LOC102165511	uncharacterized LOC102165511
168	6.37559	Chr.8:71270760-71600492	Chr.8:71288922:71302169	EMBL	AMBN	ameloblastin (enamel matrix protein)
			Chr.8:71324258:71338977	EMBL	ENAM	enamelin
			Chr.8:71499211:71515273	EMBL	LOC100516986/GRSF1	G-rich RNA sequence binding factor 1
			Chr.8:71555952:71604342	EMBL	LOC100517174/MOB1B	MOB kinase activator 1B
			Chr.8:71347072:71358511	EMBL	LOC100625252/JCHAIN	joining chain of multimeric IgA and IgM
			Chr.8:71362322:71364731	EMBL	LOC100625532	AP-1 complex subunit sigma-2-like
			Chr.8:71403253:71490028	EMBL	RUFY3	RUN and FYVE domain containing 3
			Chr.8:71384055:71385672	EMBL	UTP3	UTP3, small subunit (SSU) processome component, homolog (S. cerevisiae)
			Chr.8:71447604:71448501	NCBI	LOC102167820	uncharacterized LOC102167820
			Chr.8:71392050:71403092	NCBI	LOC102157764	uncharacterized LOC102157764
169	10.2715	Chr.8:71666052-72013805	Chr.8:71782534:71804967	EMBL	LOC100739482	electrogenic sodium bicarbonate cotransporter 1-like
			Chr.8:71840708:72045986	EMBL	SLC4A4	solute carrier family 4, sodium bicarbonate cotransporter, member 4
			Chr.8:71614965:71642025	NCBI	DCK	deoxycytidine kinase
170	5.50369	Chr.8:75092888-75119856	NA
171	4.75816	Chr.8:76070298-76213470	Chr.8:76185238:76274130	EMBL	CCDC158	coiled-coil domain containing 158
			Chr.8:76135724:76159927	EMBL	LOC100512296/FAM47E	family with sequence similarity 47, member E
			Chr.8:76178594:76182888	EMBL	LOC100522745/STBD1	starch binding domain 1
			Chr.8:76034114:76105880	EMBL	SCARB2	scavenger receptor class B, member 2
172	5.09688	Chr.8:76327177-76409133	Chr.8:76297688:76642487	EMBL	SHROOM3	shroom family member 3
173	5.60865	Chr.8:76950356-77122813	Chr.8:77067801:77068623	EMBL	LOC100512669	tropomyosin alpha-3 chain pseudogene
			Chr.8:76989165:76999264	EMBL	LOC100523979/CCNG2	cyclin G2
			Chr.8:77099328:77173972	EMBL	LOC100624092	graves disease carrier protein pseudogene
174	4.47503	Chr.8:131514143-131581353	Chr.8:131418363:131629484	EMBL	LOC100737772	sperm-tail PG-rich repeat-containing protein 2-like
175	8.18483	Chr.8:148318210-148486319	Chr.8:148310617:148326957	EMBL	CSN1S2	alpha(s2)-casein
			Chr.8:148440837:148444886	EMBL	CSN3	casein kappa
			Chr.8:148371697:148380452	EMBL	LOC100516867	mucin-5AC-like
			Chr.8:148456188:148465034	EMBL	ODAM	odontogenic, ameloblast asssociated
			Chr.8:148327808:148347301	NCBI	PRR27/C8H4orf40	proline rich 27
			Chr.8:148434518:148437538	NCBI	LOC102160518	uncharacterized LOC102160518
			Chr.8:148460344:148472453	NCBI	LOC102160599	uncharacterized LOC102160599
			Chr.8:148477842:148480980	NCBI	LOC102160683	uncharacterized LOC102160683
176	7.1036	Chr.9:44326271-44430842	Chr.9:44370478:44389176	EMBL	ALG9	ALG9, alpha-1,2-mannosyltransferase
			Chr.9:44428976:44433933	EMBL	CRYAB	crystallin, alpha B
			Chr.9:44416379:44420320	EMBL	FDXACB1	ferredoxin-fold anticodon binding domain containing 1
			Chr.9:44420137:44425465	EMBL	LOC100518503/C9H11orf1	chromosome 9 open reading frame, human C11orf1
			Chr.9:44324277:44346227	EMBL	LOC100736620	alpha-1,2-mannosyltransferase ALG9-like
			Chr.9:44395916:44410342	EMBL	LOC100737083	alpha-1,2-mannosyltransferase ALG9-like
			Chr.9:44366563:44390250	NCBI	LOC102160766	alpha-1,2-mannosy ltransferaseALG9-like
177	9.10776	Chr.9:44454513-44465001	Chr.9:44457309:44523442	EMBL	DIXDC1	DIX domain containing 1
178	6.52407	Chr.10:5853757-5853839	NA
179	5.26173	Chr.10:19322780-19332260	NA
180	6.62881	Chr.10:21005636-21083202	Chr.10:20923785:21568712	EMBL	SMYD3	SET and MYND domain containing 3
181	4.86273	Chr.11:1719057-1736151	Chr.11:1711949:1784511	EMBL	SACS	sacsin molecular chaperone
182	7.72033	Chr.11:52521631-52714330	Chr.11:52681980:52709807	EMBL	LOC100523918	LIM domain only protein 7-like
			Chr.11:52560248:52582409	NCBI	LOC102166875	uncharacterized LOC102166875
183	5.08107	Chr.11:68468736-68523361	NA
184	6.07743	Chr.11:80701770-80726381	NA
185	6.2249	Chr.12:5134552-5159920	Chr.12:5129880:5207767	EMBL	RNF157	ring finger protein 157
186	8.96943	Chr.12:20061666-20149830	Chr.12:20029314:20091797	EMBL	BRCA1	breast cancer 1, early onset
			Chr.12:20135707:20140542	EMBL	LOC100624863	nuclear polyadenylated RNA-binding protein NAB2-like
			Chr.12:20093171:20126410	EMBL	NBR1	neighbor of BRCA1 gene 1
			Chr.12:20126620:20134791	EMBL	TMEM106A	transmembrane protein 106A
187	6.74726	Chr.13:6590972-6645627	NA
188	4.76379	Chr.13:39413951-39562084	NA
189	7.58393	Chr.13:42228668-42395388	Chr.13:42284269:42338234	EMBL	LOC100627348/CCDC66	coiled-coil domain containing 66
			Chr.13:42338886:42403673	EMBL	LOC100627450/FAM208A	family with sequence similarity 208, member A
190	5.39966	Chr.13:147185116-147256476	Chr.13:147182116:147236779	EMBL	LOC100519567/DIRC2	disrupted in renal carcinoma 2
191	8.4141	Chr.13:194337969-194393374	NA
192	8.76644	Chr.13:200757712-201353485	Chr.13:200800858:200801929	EMBL	LOC100523142	spindle and kinetochore-associated protein 1-like
193	6.08999	Chr.13:206261808-206342804	Chr.13:206242271:206342111	EMBL	SYNJ1	synaptojanin 1
194	6.75598	Chr.13:207890785-207909965	NA
195	8.46907	Chr.13:210377658-210418642	NA
196	7.26128	Chr.13:213523233-213579457	Chr.13:213562048:213563410	NCBI	LOC102166913	uncharacterized LOC102166913
197	8.70332	Chr.13:216483385-216515468	Chr.13:216486678:216506031	EMBL	LOC100620715/WDR4	WD repeat domain 4
			Chr.13:216507839:216510245	NCBI	LOC102164848	uncharacterized LOC102164848
198	9.56576	Chr.14:22924788-23026160	NA
199	6.99258	Chr.14:26238477-26241073	Chr.14:26230178:26295538	EMBL	LOC100153193/RIMBP2	RIMS binding protein 2
200	5.88737	Chr.14:27742630-27754389	NA
201	7.1415	Chr.14:27777568-27819457	Chr.14:27770869:27803318	EMBL	LOC100623262/SLC15A4	solute carrier family 15 (oligopeptide transporter), member 4
202	5.58668	Chr.14:28690661-28705484	NA
203	8.86538	Chr.14:135519785-135551251	Chr.14:135520692:135522044	EMBL	ADRB1	adrenoceptor beta 1
204	7.35336	Chr.14:137635550-137725438	Chr.14:137528807:137747417	EMBL	LOC100152565/GFRA1	GDNF family receptor alpha 1
205	7.91431	Chr.14:137758835-137835354	Chr.14:137797430:137848235	EMBL	LOC100156603/CCDC172	coiled-coil domain containing 172
206	6.92746	Chr.14:140278059-140278336	NA
207	9.29915	Chr.14:144278853-144330521	Chr.14:144290021:144307589	EMBL	BUB3	BUB3 mitotic checkpoint protein
			Chr.14:144283960:144286058	EMBL	LOC100157255/HMX2	H6 family homeobox 2
208	6.50143	Chr.14:144590319-144610449	NA
209	5.24429	Chr.15:4891824-4904136	NA
210	4.43031	Chr.15:12101987-12307390	Chr.15:12234208:12252369	EMBL	LOC100736759	low-density lipoprotein receptor-related protein 1B-like
			Chr.15:12108171:12124167	NCBI	LOC102158488	low-density lipoprotein receptor-related protein 1B-like
			Chr.15:12167172:12217391	NCBI	LOC102158631	low-density lipoprotein receptor-related protein 1B-like
			Chr.15:12279898:12328390	NCBI	LOC102158402	low-density lipoprotein receptor-related protein 1B-like
211	6.36703	Chr.15:26294153-26340397	Chr.15:26333090:26336606	NCBI	LOC102160744	uncharacterized LOC102160744
212	6.4587	Chr.15:44531277-44629392	NA
213	4.98361	Chr.15:48691395-48892848	NA
214	5.54665	Chr.15:50497701-50559498	NA
215	5.37735	Chr.15:55173393-55193161	NA
216	4.98007	Chr.15:78715599-80034492	Chr.15:79411838:79435063	EMBL	COBLL1	cordon-bleu WH2 repeat protein-like 1
			Chr.15:79273702:79340207	EMBL	GRB14	growth factor receptor-bound protein 14
			Chr.15:79945783:79960801	EMBL	LOC100513690	putative sodium-coupled neutral amino acid transporter 11
			Chr.15:79643324:79796749	EMBL	LOC100514431	cordon-bleu protein-like 1
			Chr.15:79192702:79195133	EMBL	LOC100736904	growth factor receptor-bound protein 14-like
			Chr.15:79859349:79882798	EMBL	LOC100737086/SLC38A11	solute carrier family 38, member 11
			Chr.15:78809333:78842508	NCBI	LOC102163675	uncharacterized LOC102163675
			Chr.15:78860790:78988137	NCBI	LOC102163767	uncharacterized LOC102163767
			Chr.15:79078858:79132266	NCBI	LOC102163901	uncharacterized LOC102163901
			Chr.15:79461799:79532198	NCBI	LOC102164208	uncharacterized LOC102164208
217	5.21932	Chr.15:88757908-88771381	Chr.15:88747074:88761875	EMBL	CDCA7	cell division cycle associated 7
218	5.29631	Chr.15:104036499-104363520	Chr.15:104067018:104105776	EMBL	COL3A1	collagen, type III, alpha 1
			Chr.15:104122882:104272687	EMBL	COL5A2	collagen, type V, alpha 2
219	7.54882	Chr.15:126451708-126564323	Chr.15:125918523:126652753	EMBL	LOC100525789/ERBB4	erb-b2 receptor tyrosine kinase 4
220	5.80223	Chr.15:144752080-144758948	NA
221	7.05799	Chr.15:146754925-146793341	Chr.15:146782481:146787098	EMBL	LOC100521229	intestinal-type alkaline phosphatase-like
			Chr.15:146767178:146768271	EMBL	LOC100624831	intestinal-type alkaline phosphatase-like
222	5.10654	Chr.15:149634941-149663550	NA
223	7.00168	Chr.16:4389609-4464885	Chr.16:4444996:4610961	EMBL	ANKH	ANKH inorganic pyrophosphate transport regulator
			Chr.16:4402805:4433051	EMBL	LOC100519060/OTULIN	OTU deubiquitinase with linear linkage specificity
224	7.45597	Chr.16:35635303-35745616	Chr.16:35696053:35700174	NCBI	LOC102162369	uncharacterized LOC102162369
			Chr.16:35723178:35731204	NCBI	LOC102162459	uncharacterized LOC102162459
225	5.84781	Chr.16:57487765-57487861	Chr.16:57478772:57500192	EMBL	LOC100525792/GABRP	gamma-aminobutyric acid (GABA) A receptor, pi
226	6.62765	Chr.16:76106100-76173805	NA
227	6.43732	Chr.17:19749007-19931047	Chr.17:19678125:19946989	EMBL	PLCB1	phospholipase C, beta 1 (phosphoinositide-specific)
228	7.33742	Chr.17:23651973-23701922	Chr.17:23684178:23695249	EMBL	LOC100156992	40S ribosomal protein SA-like
229	5.4588	Chr.17:55184997-55197238	Chr.17:55170832:55282100	EMBL	LOC100155989/ZMYND8	zinc finger, MYND-type containing 8
230	5.82786	Chr.17:55307765-55432409	NA
231	5.11857	Chr.17:68888131-68888442	Chr.17:68843329:68979179	EMBL	LOC100626354	cadherin-4
232	3.63049	Chr.18:43420910-43521409	Chr.18:43216784:43461722	EMBL	BMPER	BMP binding endothelial regulator
233	9.62527	Chr.18:43951415-44344272	Chr.18:43752382:44004168	EMBL	BBS9	Bardet-Biedl syndrome 9
			Chr.18:44339928:44356904	EMBL	LOC100738822	retinitis pigmentosa 9 protein
			Chr.18:44115079:44336191	EMBL	LOC100739060/BBS9	Bardet-Biedl syndrome 9
234	4.37978	Chr.18:47026754-47052383	Chr.18:46870226:47036253	EMBL	LOC100514021/ZNRF2	zinc and ring finger 2, E3 ubiquitin protein ligase
235	4.79496	Chr.18:47824974-47825047	Chr.18:47596237:47917241	EMBL	CHN2	chimerin 2
236	5.38676	Chr.18:59104180-59154433	Chr.18:58827834:59169709	NCBI	LOC102168155	succinate--hydroxymethylglutarate CoA-transferase
237	6.45401	Chr.18:59859730-59987568	Chr.18:59907363:59921728	EMBL	LOC100622254/RALA	v-ral simian leukemia viral oncogene homolog A (ras related)
			Chr.18:59931336:59938020	EMBL	LOC100622361/YAE1D1	Yae1 domain containing 1
238	4.00345	Chr.X:3622047-4818438	Chr.X:4015892:4053407	EMBL	LOC100521877	pseudouridine-5'-phosphatase
			Chr.X:4788455:4823753	EMBL	PNPLA4	patatin-like phospholipase domain containing 4
			Chr.X:4157681:4253087	EMBL	STS	steroid sulfatase (microsomal), isozyme S
			Chr.X:3922733:3925688	NCBI	LOC102164624	pseudouridine-5'-phosphatase-like
			Chr.X:4535579:4763987	NCBI	LOC102166006	uncharacterized LOC102166006
			Chr.X:4535579:4763987	NCBI	LOC102166006	uncharacterized LOC102166006
			Chr.X:4765279:4768207	NCBI	LOC102165919	uncharacterized LOC102165919
			Chr.X:4769924:4773541	NCBI	LOC102165837	uncharacterized LOC102165837
239	1.12424	Chr.X:11042287-11189825	Chr.X:11153728:11237885	EMBL	EGFL6	EGF-like-domain, multiple 6
			Chr.X:11046744:11047385	EMBL	LOC100157657	transcription factor BTF3-like
			Chr.X:11147708:11148907	EMBL	LOC100737464	aldo-keto reductase family 1 member B10-like
240	2.10228	Chr.X:11295324-11304568	Chr.X:11281874:11303137	EMBL	RAB9A	RAB9A, member RAS oncogene family
241	1.41054	Chr.X:11468766-11556465	Chr.X:11383146:11536257	NCBI	GPM6B	glycoprotein M6B
242	0.447381	Chr.X:13867863-13995624	NA
243	0.689905	Chr.X:16304148-16538063	Chr.X:16491725:16573566	EMBL	PHKA2	phosphorylase kinase, alpha 2 (liver)
			Chr.X:16334513:16459831	EMBL	PPEF1	protein phosphatase, EF-hand calcium binding domain 1
244	1.0889	Chr.X:16618393-16706758	Chr.X:16580417:16727443	EMBL	GPR64/ADGRG2	adhesion G protein-coupled receptor G2
245	2.75738	Chr.X:19469437-19804372	Chr.X:19387593:19602421	EMBL	PHEX	phosphate regulating endopeptidase homolog, X-linked
246	1.25869	Chr.X:20016217-21168621	Chr.X:20433907:20435953	EMBL	LOC100524536/DDX53	DEAD (Asp-Glu-Ala-Asp) box polypeptide 53
			Chr.X:20852090:20903482	EMBL	PTCHD1	patched domain containing 1
			Chr.X:21167657:21189764	NCBI	PRDX4	peroxiredoxin 4
			Chr.X:21163528:21169295	NCBI	LOC102165967	uncharacterized LOC102165967
247	8.53386	Chr.X:25102136-32472784	Chr.X:31219126:31875451	EMBL	DMD	dystrophin
			Chr.X:30958632:31033485	EMBL	DMD	dystrophin
			Chr.X:29402260:29549360	EMBL	DMD	dystrophin
			Chr.X:29663010:29797624	EMBL	DMD	dystrophin
			Chr.X:30368459:30440314	EMBL	DMD	dystrophin
			Chr.X:28789012:28869348	EMBL	GK	glycerol kinase
			Chr.X:28341520:28345017	EMBL	LOC100154079	melanoma-associated antigen B1-like
			Chr.X:29274859:29275583	EMBL	LOC100154515/FTHL17	ferritin, heavy polypeptide-like 17
			Chr.X:28574893:28575324	EMBL	LOC100156010	40S ribosomal protein S23 pseudogene
			Chr.X:28635266:28651197	EMBL	LOC100156110/CXHXorf21	chromosome X open reading frame, human CXorf21
			Chr.X:28294877:28331660	EMBL	LOC100156503	melanoma-associated antigen B4-like
			Chr.X:25430496:25431512	EMBL	LOC100156962	melanoma-associated antigen B18-like
			Chr.X:25105530:25106105	EMBL	LOC100515291	density-regulated protein pseudogene
			Chr.X:25345529:25347549	EMBL	LOC100515809	DDB1- and CUL4-associated factor 8 pseudogene
			Chr.X:25244316:25244612	EMBL	LOC100515983	dynein light chain 1, cytoplasmic-like
			Chr.X:27279118:27282291	EMBL	LOC100516711	transcription factor SPT20 homolog pseudogene
			Chr.X:29048584:29048855	EMBL	LOC100517986	small ubiquitin-related modifier 2-like
			Chr.X:29031228:29031980	EMBL	LOC100518166	tRNA 2'-phosphotransferase 1-like
			Chr.X:28021764:28070993	EMBL	LOC100621199/IL1RAPL1	interleukin 1 receptor accessory protein-like 1
			Chr.X:25398223:25399269	EMBL	LOC100737657	melanoma-associated antigen B10-like
			Chr.X:25407585:25429455	EMBL	LOC100737695	melanoma-associated antigen B10-like
			Chr.X:26691470:27186881	EMBL	LOC100737781	interleukin-1 receptor accessory protein-like 1-like
			Chr.X:27486792:27489965	EMBL	LOC100737849	transcription factor SPT20 homolog pseudogene
			Chr.X:27512093:27518625	EMBL	LOC100737892	interleukin-1 receptor accessory protein-like 1-like
			Chr.X:29387951:29388139	EMBL	LOC100738378	60S ribosomal protein L39-like
			Chr.X:30100429:30283152	EMBL	LOC100738503	dystrophin-like
			Chr.X:29856234:29857238	EMBL	LOC100738539	dystrophin-like
			Chr.X:30507108:30910569	EMBL	LOC100738608	dystrophin-like
			Chr.X:28384122:28389200	EMBL	NR0B1	nuclear receptor subfamily 0, group B, member 1
			Chr.X:28954700:28987247	EMBL	TAB3	TGF-beta activated kinase 1/MAP3K7 binding protein 3
			Chr.X:28112653:28296432	NCBI	LOC102159844	melanoma-associated antigenB4-like
			Chr.X:28310444:28321659	NCBI	LOC102160138	melanoma-associated antigenB3-like
			Chr.X:28327091:28331703	NCBI	LOC102161088	melanoma-associated antigenB1-like
			Chr.X:30019156:30187744	NCBI	LOC102162780	dystrophin-like
			Chr.X:31103879:31106789	NCBI	LOC102163347	dystrophin-like
			Chr.X:31459273:31459654	NCBI	LOC102163600	small ubiquitin-related modifier 2 pseudo gene
248	1.07432	Chr.X:34923360-35147342	Chr.X:34995301:34997566	EMBL	LOC100522230	melanoma-associated antigen B16-like
			Chr.X:35014882:35020571	EMBL	LOC100522411	melanoma-associated antigen B16-like
			Chr.X:35117038:35118691	EMBL	LOC100623332	melanoma-associated antigen B16-like
			Chr.X:35134071:35150805	EMBL	LOC100623432	melanoma-associated antigen B16-like
249	2.47211	Chr.X:36216611-36314769	Chr.X:36255339:36255707	EMBL	LOC100520991	histone H2A-Bbd type 1-like
			Chr.X:36201372:36217626	EMBL	LOC100523527	melanoma-associated antigen B16-like
250	2.28662	Chr.X:36932206-36952038	Chr.X:36948847:36949530	EMBL	LOC100624295	histone H2A-Bbd type 1-like
251	1.99195	Chr.X:37771975-37817199	Chr.X:37773056:37852420	EMBL	SYTL5	synaptotagmin-like 5
252	0.533458	Chr.X:38012718-38234882	Chr.X:38070623:38085963	EMBL	LOC100511730	spore wall protein 2-like
			Chr.X:38182326:38251612	EMBL	OTC	ornithine carbamoyltransferase
			Chr.X:38140436:38156564	NCBI	RPGR	X-linked retinitis pigmentosa GTPase regulator
253	8.4304	Chr.X:48499866-51547498	Chr.X:49544707:49550877	EMBL	BMP15	bone morphogenetic protein 15
			Chr.X:48706075:48736547	EMBL	CLC-5/CLCN5	chloride channel, voltage-sensitive 5
			Chr.X:51384537:51405954	EMBL	GPR173	G protein-coupled receptor 173
			Chr.X:51512721:51566563	EMBL	IQSEC2	IQ motif and Sec7 domain 2
			Chr.X:51468793:51503194	EMBL	KDM5C	lysine (K)-specific demethylase 5C
			Chr.X:48931857:49107063	EMBL	LOC100155983/DGKK	diacylglycerol kinase, kappa
			Chr.X:48537975:48538270	EMBL	LOC100513253	non-histone chromosomal protein HMG-14 pseudogene
			Chr.X:48522803:48529902	EMBL	LOC100513450/PAGE4	P antigen family, member 4 (prostate associated)
			Chr.X:48812672:48822942	EMBL	LOC100513773/AKAP4	A kinase (PRKA) anchor protein 4
			Chr.X:49298064:49474747	EMBL	LOC100513967/SHROOM4	shroom family member 4
			Chr.X:48854469:48916024	EMBL	LOC100515638/CCNB3	cyclin B3
			Chr.X:49705436:49705930	EMBL	LOC100515984	diphosphoinositol polyphosphate phosphohydrolase 3-beta
			Chr.X:50566485:50568845	EMBL	LOC100516529/GSPT2	G1 to S phase transition 2
			Chr.X:51409686:51417100	EMBL	LOC100519695/TSPYL2	TSPY-like 2
			Chr.X:50886530:50894048	EMBL	LOC100523107	melanoma-associated antigen D4
			Chr.X:51150910:51159358	EMBL	LOC100523296	putative G antigen family E member 3
			Chr.X:48608788:48609627	EMBL	LOC100623679	40S ribosomal protein S24-like
			Chr.X:49921896:49926929	EMBL	LOC100624490	diphosphoinositol polyphosphate phosphohydrolase 3-beta
			Chr.X:50053979:50059012	EMBL	LOC100624768	diphosphoinositol polyphosphate phosphohydrolase 3-beta
			Chr.X:50696245:50702990	EMBL	MAGED1	melanoma antigen family D, 1
			Chr.X:48632025:48632104	NCBI	MIR532	microRNA532
			Chr.X:48637994:48638073	NCBI	MIR500	microRNA500
			Chr.X:48638466:48638544	NCBI	MIR362	microRNA362
			Chr.X:49192743:49209211	NCBI	LOC102162351	protein Shroom4-like
			Chr.X:49557822:49557893	NCBI	TRNAG-UCC	transfer RNAglycine (anticodonUCC)
			Chr.X:51048352:51067095	NCBI	LOC102166169	uncharacterized LOC102166169
			Chr.X:51149348:51187229	NCBI	LOC102166571	uncharacterized LOC102166571
			Chr.X:51149348:51187229	NCBI	LOC102166571	uncharacterized LOC102166571
			Chr.X:51197876:51200149	NCBI	LOC102166647	uncharacterized LOC102166647
			Chr.X:51206556:51207334	NCBI	FAM156B	protein FAM156A/FAM156B
			Chr.X:51241515:51242051	NCBI	FAM156A	protein FAM156A/FAM156B
			Chr.X:51355021:51380164	NCBI	LOC102157934	uncharacterized LOC102157934
			Chr.X:51421421:51436397	NCBI	LOC102158661	uncharacterized LOC102158661
254	3.24344	Chr.X:54667358-63305967	Chr.X:60314522:60504529	EMBL	AR	androgen receptor
			Chr.X:56582561:56723540	EMBL	ARHGEF9	Cdc42 guanine nucleotide exchange factor (GEF) 9
			Chr.X:54906628:54926665	EMBL	KLF8	Kruppel-like factor 8
			Chr.X:54995349:55047906	EMBL	KLF8	Kruppel-like factor 8
			Chr.X:63301798:63311924	EMBL	LOC100151799/AWAT2	acyl-CoA wax alcohol acyltransferase 2
			Chr.X:55228121:55369033	EMBL	LOC100152387	uncharacterized LOC100152387
			Chr.X:58376398:58457754	EMBL	LOC100156298/LAS1L	LAS1-like, ribosome biogenesis factor
			Chr.X:56141747:56144512	EMBL	LOC100511114/ZXDB	zinc finger, X-linked, duplicated B
			Chr.X:56024610:56053709	EMBL	LOC100511300/FAAH2	fatty acid amide hydrolase 2
			Chr.X:56067055:56068563	EMBL	LOC100511853	putative germ cell-less protein-like 1-like
			Chr.X:57268903:57272229	EMBL	LOC100512031/AMER1	APC membrane recruitment protein 1
			Chr.X:58894665:58975042	EMBL	LOC100512938/HEPH	hephaestin
			Chr.X:57427863:57536732	EMBL	LOC100514746	myotubularin-related protein 8
			Chr.X:60818920:61106085	EMBL	LOC100515117/OPHN1	oligophrenin 1
			Chr.X:62829501:62854077	EMBL	LOC100518049/FAM155B	family with sequence similarity 155, member B
			Chr.X:62339855:62344587	EMBL	LOC100518407/PJA1	praja ring finger 1, E3 ubiquitin protein ligase
			Chr.X:62968945:63296853	EMBL	LOC100518887/EDA	ectodysplasin A
			Chr.X:61514913:61516775	EMBL	LOC100518945	nuclease-sensitive element-binding protein 1 pseudogene
			Chr.X:62672436:62672757	EMBL	LOC100519068	putative small nuclear ribonucleoprotein polypeptide E-like protein 1-like
			Chr.X:61532098:61554217	EMBL	LOC100519121	protein YIPF6
			Chr.X:61916767:61995183	EMBL	LOC100519288/STARD8	StAR-related lipid transfer (START) domain containing 8
			Chr.X:55631324:55632444	EMBL	LOC100525267/SPIN2B	spindlin family, member 2B
			Chr.X:55499783:55500559	EMBL	LOC100525440/SPIN3	spindlin family, member 3
			Chr.X:55113435:55205157	EMBL	LOC100525796	Krueppel-like factor 8
			Chr.X:55642791:55643911	EMBL	LOC100526148	spindlin-2B
			Chr.X:56053425:56066973	EMBL	LOC100622255	HERV-R_7q21.2 provirus ancestral Env polyprotein-like
			Chr.X:58337711:58368203	EMBL	LOC100623018/ZC3H12B	zinc finger CCCH-type containing 12B
			Chr.X:62079341:62147362	EMBL	LOC100624619/EFNB1	ephrin-B1
			Chr.X:55463475:55464595	EMBL	LOC100737596	spindlin-2B
			Chr.X:55793001:55794121	EMBL	LOC100737803	spindlin-2B
			Chr.X:58755537:58771642	EMBL	LOC100738358	V-set and immunoglobulin domain-containing protein 4
			Chr.X:61234110:61235245	EMBL	LOC100738517	ceramide synthase 5-like
			Chr.X:61698632:61720751	EMBL	LOC100738646/YIPF6	Yip1 domain family, member 6
			Chr.X:61681446:61683308	EMBL	LOC100738711	nuclease-sensitive element-binding protein 1 pseudogene
			Chr.X:62012698:62060535	EMBL	LOC100738840	stAR-related lipid transfer protein 8-like
			Chr.X:58532208:58595134	EMBL	MSN	moesin
			Chr.X:58745331:58775852	EMBL	VSIG4	V-set and immunoglobulin domain containing 4
			Chr.X:57673573:57710448	EMBL	ZC4H2	zinc finger, C4H2 domain containing
			Chr.X:57549596:57638166	NCBI	LOC102158533	myotu bularin-related protein8-like
			Chr.X:63280928:63281007	NCBI	MIR676-1	microRNA676-1
			Chr.X:56842658:56997639	NCBI	LOC102163200	uncharacterized LOC102163200
255	4.0603	Chr.X:64694336-64855374	Chr.X:64781424:64781999	EMBL	LOC100153418	rho-related GTP-binding protein RhoG-like
			Chr.X:64844637:64852108	EMBL	LOC100519581/GJB1	gap junction protein, beta 1, 32kDa
			Chr.X:64830263:64831186	EMBL	LOC100522113/ZMYM3	zinc finger, MYM-type 3
			Chr.X:64706277:64727835	EMBL	LOC100736751	neuroligin-3-like
			Chr.X:64829338:64829832	EMBL	LOC100737149	glycine cleavage system H protein, mitochondrial-like
			Chr.X:64681039:64704523	EMBL	MED12	mediator complex subunit 12
			Chr.X:64888381:64892204	NCBI	NLGN3	neuroligin-3
256	28.4012	Chr.X:64980864-90894450	Chr.X:68396166:68522003	EMBL	ABCB7	ATP-binding cassette, sub-family B (MDR/TAP), member 7
			Chr.X:70943092:71025990	EMBL	ATP7A	ATPase, Cu++ transporting, alpha polypeptide
			Chr.X:70634541:70790542	EMBL	ATRX	transcriptional regulator ATRX
			Chr.X:73867431:74026505	EMBL	BRWD3	bromodomain and WD repeat domain containing 3
			Chr.X:90692348:90742532	EMBL	CENPI	centromere protein I
			Chr.X:78756813:78918794	EMBL	CHM	choroideremia (Rab escort protein 1)
			Chr.X:65888928:65894581	EMBL	CITED1	Cbp/p300-interacting transactivator, with Glu/Asp-rich carboxy-terminal domain, 1
			Chr.X:71481819:71482841	EMBL	CYCLT1	cysteinyl leukotriene receptor 1
			Chr.X:85891093:85961011	EMBL	DIAPH2	diaphanous homolog 2 (Drosophila)
			Chr.X:72699742:72705893	EMBL	ITM2A	integral membrane protein 2A
			Chr.X:80884846:81001463	EMBL	KLHL4	kelch-like family member 4
			Chr.X:71950225:71961165	EMBL	LOC100038017/LPAR4	lysophosphatidic acid receptor 4
			Chr.X:65726771:65740034	EMBL	LOC100151779/NHSL2	NHS-like 2
			Chr.X:70359251:70367649	EMBL	LOC100152223	fibroblast growth factor 16
			Chr.X:69595646:69596455	EMBL	LOC100152601	acidic leucine-rich nuclear phosphoprotein 32 family member E-like
			Chr.X:87535163:87536476	EMBL	LOC100152837	WD repeat domain phosphoinositide-interacting protein 2 pseudogene
			Chr.X:90178155:90205276	EMBL	LOC100153130/SRPX2	sushi-repeat containing protein, X-linked 2
			Chr.X:78031562:78104742	EMBL	LOC100153260/APOOL	apolipoprotein O-like
			Chr.X:67541482:67542240	EMBL	LOC100154211/ZCCHC13	zinc finger, CCHC domain containing 13
			Chr.X:72545720:72546795	EMBL	LOC100154876	probable G-protein coupled receptor 174-like
			Chr.X:75636215:75636984	EMBL	LOC100155259	olfactory receptor 8J2-like
			Chr.X:68421081:68421359	EMBL	LOC100155850	small ubiquitin-related modifier 1 pseudogene
			Chr.X:78698217:78698699	EMBL	LOC100156090	eukaryotic translation initiation factor 5A-1-like
			Chr.X:71200454:71200995	EMBL	LOC100156662	ADP-ribosylation factor 1 pseudogene
			Chr.X:78195632:78244210	EMBL	LOC100157285	uncharacterized LOC100157285
			Chr.X:76623421:76639438	EMBL	LOC100158089	transmembrane emp24 domain-containing protein 7 pseudogene
			Chr.X:82616570:82617024	EMBL	LOC100510883	COX assembly mitochondrial protein homolog pseudogene
			Chr.X:83036054:83037504	EMBL	LOC100511056	transcriptional adapter 1-like
			Chr.X:83124847:83126061	EMBL	LOC100511235	C-terminal-binding protein 2 pseudogene
			Chr.X:83355995:83356482	EMBL	LOC100511428	AN1-type zinc finger protein 6 pseudogene
			Chr.X:84451249:84452448	EMBL	LOC100511612	heterogeneous nuclear ribonucleoprotein D-like pseudogene
			Chr.X:85310404:85311541	EMBL	LOC100512148	spermidine synthase pseudogene
			Chr.X:87147109:87149798	EMBL	LOC100512512	importin subunit beta-1 pseudogene
			Chr.X:67525862:67541344	EMBL	LOC100513129	uncharacterized LOC100513129
			Chr.X:67769413:67817268	EMBL	LOC100513513	monocarboxylate transporter 8
			Chr.X:68161941:68168085	EMBL	LOC100513704	protein KIAA2022-like
			Chr.X:86397336:86397787	EMBL	LOC100513836	transcription elongation factor B polypeptide 1 pseudogene
			Chr.X:68866086:68944080	EMBL	LOC100513899/ZDHHC15	zinc finger, DHHC-type containing 15
			Chr.X:86937136:86937497	EMBL	LOC100514026	60S ribosomal protein L35 pseudogene
			Chr.X:87100826:87101081	EMBL	LOC100514208	ATP synthase subunit f, mitochondrial pseudogene
			Chr.X:70390616:70509330	EMBL	LOC100514440	transcriptional regulator ATRX
			Chr.X:88388486:88389114	EMBL	LOC100514556	60S ribosomal protein L10a pseudogene
			Chr.X:69272221:69273396	EMBL	LOC100514938	trafficking protein particle complex subunit 13-like
			Chr.X:69309226:69330177	EMBL	LOC100515118/PBDC1	polysaccharide biosynthesis domain containing 1
			Chr.X:90379971:90409510	EMBL	LOC100515986/CSTF2	cleavage stimulation factor, 3' pre-RNA, subunit 2, 64kDa
			Chr.X:70881149:70887892	EMBL	LOC100516480	cytochrome c oxidase subunit 7B, mitochondrial
			Chr.X:90208955:90310079	EMBL	LOC100516531/SYTL4	synaptotagmin-like 4
			Chr.X:71321367:71333505	EMBL	LOC100516658/TAF9B	TAF9B RNA polymerase II, TATA box binding protein (TBP)-associated factor, 31kDa
			Chr.X:90744034:90757439	EMBL	LOC100516714/TMEM35	transmembrane protein 35
			Chr.X:90599932:90610619	EMBL	LOC100517626/ARL13A	ADP-ribosylation factor-like 13A
			Chr.X:71041103:71041423	EMBL	LOC100517742	cytochrome c pseudogene
			Chr.X:90771799:90806827	EMBL	LOC100517798	tRNA (uracil(54)-C(5))-methyltransferase homolog
			Chr.X:71046628:71058566	EMBL	LOC100517923	60S acidic ribosomal protein P1 pseudogene
			Chr.X:71106629:71119774	EMBL	LOC100518105	phosphoglycerate kinase 1-like
			Chr.X:90542798:90557902	EMBL	LOC100518168/XKRX	XK, Kell blood group complex subunit-related, X-linked
			Chr.X:71287594:71293926	EMBL	LOC100518286	RING finger and transmembrane domain-containing protein 1 pseudogene
			Chr.X:71813713:71815249	EMBL	LOC100518463/ZCCHC5	zinc finger, CCHC domain containing 5
			Chr.X:72444102:72457063	EMBL	LOC100519004	putative P2Y purinoceptor 10-like
			Chr.X:73532968:73533275	EMBL	LOC100519348	non-histone chromosomal protein HMG-14 pseudogene
			Chr.X:84297712:84327725	EMBL	LOC100519460	survival motor neuron protein pseudogene
			Chr.X:73814259:73815431	EMBL	LOC100519527/FAM46D	family with sequence similarity 46, member D
			Chr.X:72818864:72826835	EMBL	LOC100519697	uracil-DNA glycosylase pseudogene
			Chr.X:74039617:74040484	EMBL	LOC100520228	small integral membrane protein 1-like
			Chr.X:74072456:74073054	EMBL	LOC100520415	proline-rich protein 13 pseudogene
			Chr.X:74377847:74379183	EMBL	LOC100520596	nucleobindin-2 pseudogene
			Chr.X:74216371:74244825	EMBL	LOC100520772/SH3BGRL	SH3 domain binding glutamate-rich protein like
			Chr.X:74066971:74071253	EMBL	LOC100520879	PWWP domain-containing protein 2A-like
			Chr.X:74125728:74132457	EMBL	LOC100521056	60S ribosomal protein L34 pseudogene
			Chr.X:77031090:77032375	EMBL	LOC100521596	pleckstrin homology domain-containing family A member 1-like
			Chr.X:76761557:76799768	EMBL	LOC100522114/CYLC1	cylicin, basic protein of sperm head cytoskeleton 1
			Chr.X:77920624:77951406	EMBL	LOC100523038	putative uncharacterized protein DDB_G0277255
			Chr.X:66044333:66108914	EMBL	LOC100523762	histone deacetylase 8-like
			Chr.X:65033699:65037063	EMBL	LOC100524123/CXCR3	chemokine (C-X-C motif) receptor 3
			Chr.X:65773739:65791719	EMBL	LOC100524473/PIN4	peptidylprolyl cis/trans isomerase, NIMA-interacting 4
			Chr.X:66255086:66255702	EMBL	LOC100524724	protein phosphatase inhibitor 2-like
			Chr.X:66293943:66300314	EMBL	LOC100524919	histone deacetylase 8-like
			Chr.X:80746537:80749502	EMBL	LOC100525022	GTP-binding protein Di-Ras3-like
			Chr.X:66177463:66285863	EMBL	LOC100525092/PHKA1	phosphorylase kinase, alpha 1 (muscle)
			Chr.X:80783865:80787261	EMBL	LOC100525198	nucleophosmin pseudogene
			Chr.X:66483451:66541058	EMBL	LOC100525269	phosphorylase b kinase regulatory subunit alpha, skeletal muscle isoform-like
			Chr.X:66828974:66829844	EMBL	LOC100525442/PABPC1L2B	poly(A) binding protein, cytoplasmic 1-like 2B
			Chr.X:81530173:81530616	EMBL	LOC100525551	ubiquitin-conjugating enzyme E2 D2 pseudogene
			Chr.X:66717793:66719136	EMBL	LOC100525624	nucleosome assembly protein 1-like 2
			Chr.X:81222068:81223908	EMBL	LOC100525728	polyadenylate-binding protein 4-like
			Chr.X:66688394:66690620	EMBL	LOC100525798/NAP1L2	nucleosome assembly protein 1-like 2
			Chr.X:81465742:81466893	EMBL	LOC100525904	KATNB1-like protein 1 pseudogene
			Chr.X:67050863:67099641	EMBL	LOC100526199/CHIC1	cysteine-rich hydrophobic domain 1
			Chr.X:72636962:72638037	EMBL	LOC100620422	probable G-protein coupled receptor 174
			Chr.X:74427176:74438201	EMBL	LOC100620814	SH3 domain-binding glutamic acid-rich-like protein 3
			Chr.X:74365226:74409970	EMBL	LOC100620915	SH3 domain-binding glutamic acid-rich-like protein
			Chr.X:65003755:65030414	EMBL	LOC100621048/ACRC	acidic repeat containing
			Chr.X:65082545:65086377	EMBL	LOC100621166	uncharacterized protein CXorf49 homolog
			Chr.X:77350365:77423106	EMBL	LOC100621628/HDX	highly divergent homeobox
			Chr.X:65532572:65534351	EMBL	LOC100621765	retrotransposon gag domain-containing protein 4-like
			Chr.X:65796642:65827281	EMBL	LOC100622071/ERCC6L	excision repair cross-complementation group 6-like
			Chr.X:65868939:65872313	EMBL	LOC100622164	cofilin-1 pseudogene
			Chr.X:80022356:80041482	EMBL	LOC100622465	dachshund homolog 2-like
			Chr.X:66565552:66569173	EMBL	LOC100622877	doublesex- and mab-3-related transcription factor A2-like
			Chr.X:66418682:66424825	EMBL	LOC100622964	phosphorylase b kinase regulatory subunit alpha, skeletal muscle isoform-like
			Chr.X:66807236:66808098	EMBL	LOC100623240	polyadenylate-binding protein 1-like 2
			Chr.X:66967157:66975074	EMBL	LOC100623433/CDX4	caudal type homeobox 4
			Chr.X:83543674:83544161	EMBL	LOC100624147	AN1-type zinc finger protein 6 pseudogene
			Chr.X:69086768:69087486	EMBL	LOC100624650	60S ribosomal protein L9 pseudogene
			Chr.X:86979755:86979969	EMBL	LOC100625147/SNURF	SNRPN upstream reading frame
			Chr.X:69994212:69995901	EMBL	LOC100625414	RAC-alpha serine/threonine-protein kinase-like
			Chr.X:88933750:88934091	EMBL	LOC100625744	prothymosin alpha-like
			Chr.X:71447232:71447773	EMBL	LOC100736602	ADP-ribosylation factor 1 pseudogene
			Chr.X:72394498:72444009	EMBL	LOC100736892	tigger transposable element-derived protein 1-like
			Chr.X:65920108:65953496	EMBL	LOC100737790	histone deacetylase 8
			Chr.X:79961442:79963380	EMBL	LOC100738162	kelch-like protein 7 pseudogene
			Chr.X:80592310:80592691	EMBL	LOC100738249	activated RNA polymerase II transcriptional coactivator p15 pseudogene
			Chr.X:80723794:80724175	EMBL	LOC100738276	activated RNA polymerase II transcriptional coactivator p15 pseudogene
			Chr.X:67853412:67878745	EMBL	LOC100738472	E3 ubiquitin-protein ligase RLIM
			Chr.X:68180010:68186528	EMBL	LOC100738677	protein KIAA2022
			Chr.X:68034074:68046648	EMBL	LOC100738799	monocarboxylate transporter 8
			Chr.X:85408128:85408504	EMBL	LOC100738950	40S ribosomal protein S25 pseudogene
			Chr.X:69003016:69045456	EMBL	LOC100738987	palmitoyltransferase ZDHHC15-like
			Chr.X:85443345:85443915	EMBL	LOC100738988	ferritin light chain-like
			Chr.X:85563204:85755525	EMBL	LOC100739034	protein diaphanous homolog 2-like
			Chr.X:70196287:70204685	EMBL	LOC100739206	fibroblast growth factor 16
			Chr.X:88797748:88799752	EMBL	LOC100739388	HERV-R_7q21.2 provirus ancestral Env polyprotein-like
			Chr.X:70573611:70630976	EMBL	LOC100739509	transcriptional regulator ATRX-like
			Chr.X:89789195:89790149	EMBL	LOC100739574	protocadherin-19-like
			Chr.X:90412420:90422356	EMBL	LOC100739747	NADPH oxidase 1
			Chr.X:90483590:90496293	EMBL	LOC100739822	NADPH oxidase 1-like
			Chr.X:70812436:70877348	EMBL	MAGT1	magnesium transporter 1
			Chr.X:64962837:65000134	EMBL	OGT	O-linked N-acetylglucosamine (GlcNAc) transferase
			Chr.X:72343340:72359043	EMBL	P2RY10	purinergic receptor P2Y, G-protein coupled, 10
			Chr.X:89912438:89992739	EMBL	PCDH19	protocadherin 19
			Chr.X:71339754:71351768	EMBL	PGK1	phosphoglycerate kinase 1
			Chr.X:69738774:69775321	EMBL	PHKA1	phosphorylase kinase, alpha 1 (muscle)
			Chr.X:78329144:78402660	EMBL	POF1B	premature ovarian failure, 1B
			Chr.X:76477789:76478938	EMBL	POU3F4	POU class 3 homeobox 4
			Chr.X:68083020:68108363	EMBL	RLIM	ring finger protein, LIM domain interacting
			Chr.X:65859070:65864948	EMBL	RPS4	ribosomal protein S4, X-linked
			Chr.X:77100462:77277844	EMBL	RPS6KA6	ribosomal protein S6 kinase, 90kDa, polypeptide 6
			Chr.X:73272832:73280739	EMBL	TBX22	T-box 22
			Chr.X:90109157:90132534	EMBL	TNMD	tenomodulin
			Chr.X:90165047:90170333	EMBL	TSPAN6	tetraspanin 6
			Chr.X:68687968:68709136	EMBL	UPRT	uracil phosphoribosyltransferase (FUR1) homolog (S. cerevisiae)
			Chr.X:78275548:78322086	EMBL	ZNF711	zinc finger protein 711
			Chr.X:65724400:65726902	NCBI	RGAG4	retrotransposon gag domain-containing protein 4
			Chr.X:67425032:67425109	NCBI	MIR421	microRNA421
			Chr.X:67425186:67425265	NCBI	MIR374B	microRNA374b
			Chr.X:67530361:67530440	NCBI	MIR374A	microRNA374a
257	19.3489	Chr.X:91153302-101361030	Chr.X:97075719:97085641	EMBL	ARMCX2	armadillo repeat containing, X-linked 2
			Chr.X:97049742:97053130	EMBL	ARMCX3	armadillo repeat containing, X-linked 3
			Chr.X:98011229:98012808	EMBL	BEX1	brain expressed, X-linked 1
			Chr.X:97838427:97851545	EMBL	BHLHB9	basic helix-loop-helix domain containing, class B, 9
			Chr.X:97828399:97832442	EMBL	GPRASP2	G protein-coupled receptor associated sorting protein 2
			Chr.X:100533430:100824796	EMBL	IL1RAPL2	interleukin 1 receptor accessory protein-like 2
			Chr.X:97259064:97294335	EMBL	LOC100151894/ZMAT1	zinc finger, matrin-type 1
			Chr.X:92278454:92278840	EMBL	LOC100155098	NHP2-like protein 1 pseudogene
			Chr.X:97469217:97471607	EMBL	LOC100155526/BEX5	brain expressed, X-linked 5
			Chr.X:93210224:93211233	EMBL	LOC100156310	heterogeneous nuclear ribonucleoproteins A2/B1 pseudogene
			Chr.X:99096944:99120135	EMBL	LOC100510996/FAM199X	family with sequence similarity 199, X-linked
			Chr.X:101143308:101148944	EMBL	LOC100511172	uncharacterized LOC100511172
			Chr.X:97566495:97581371	EMBL	LOC100511855	nuclear RNA export factor 2-like
			Chr.X:97517762:97520454	EMBL	LOC100512032	melanoma antigen preferentially expressed in tumors-like
			Chr.X:97658978:97670095	EMBL	LOC100512388	T-complex protein 11 X-linked protein 1
			Chr.X:97687165:97710136	EMBL	LOC100512577	armadillo repeat-containing X-linked protein 5-like
			Chr.X:97969139:97973334	EMBL	LOC100512757	GMP reductase 1-like
			Chr.X:97986164:97986504	EMBL	LOC100512941	60S ribosomal protein L30-like
			Chr.X:98066730:98067556	EMBL	LOC100513331/WBP5	WW domain binding protein 5
			Chr.X:98130865:98134449	EMBL	LOC100513706	AMMECR1-like protein-like
			Chr.X:98264100:98266880	EMBL	LOC100514086/TCEAL4	transcription elongation factor A (SII)-like 4
			Chr.X:98520383:98521309	EMBL	LOC100514265	histone H2B type F-M-like
			Chr.X:98739595:98752997	EMBL	LOC100514442	histone H2B-like
			Chr.X:98777928:98778824	EMBL	LOC100514618	histone H2B type F-M-like
			Chr.X:98822341:98830815	EMBL	LOC100514813/SLC25A53	solute carrier family 25, member 53
			Chr.X:100896938:101018648	EMBL	LOC100515181/NRK	Nik related kinaseGene typeprotein coding
			Chr.X:101331609:101334318	EMBL	LOC100515519	nucleolin-like
			Chr.X:95054154:95055382	EMBL	LOC100518351	polyadenylate-binding protein 5
			Chr.X:95077481:95082540	EMBL	LOC100519070	60S ribosomal protein L17 pseudogene
			Chr.X:92751714:92754360	EMBL	LOC100519582/NAP1L3	NAP1L3
			Chr.X:92721721:92731300	EMBL	LOC100519754/FAM133A	family with sequence similarity 133, member A
			Chr.X:96678962:96679668	EMBL	LOC100519813	homeobox protein TGIF2LY-like
			Chr.X:93692736:93915430	EMBL	LOC100519937	protocadherin-11 X-linked-like
			Chr.X:97041722:97044478	EMBL	LOC100520992/ARMCX6	armadillo repeat containing, X-linked 6
			Chr.X:97085585:97086515	EMBL	LOC100522115	uncharacterized LOC100522115
			Chr.X:97469270:97471607	EMBL	LOC100522656	uncharacterized LOC100522656
			Chr.X:97684765:97687808	EMBL	LOC100522845/TMSB15A	thymosin beta 15a
			Chr.X:97745856:97750337	EMBL	LOC100523039/GPRASP1	G protein-coupled receptor associated sorting protein 1
			Chr.X:97963377:97965079	EMBL	LOC100523765/TCEAL8	transcription elongation factor A (SII)-like 8
			Chr.X:97980363:97983504	EMBL	LOC100523940/TCEAL5	transcription elongation factor A (SII)-like 5
			Chr.X:98035981:98037408	EMBL	LOC100524125/TCEAL7	transcription elongation factor A (SII)-like 7
			Chr.X:98276830:98278803	EMBL	LOC100524295/TCEAL3	transcription elongation factor A (SII)-like 3
			Chr.X:98307830:98309814	EMBL	LOC100524474/TCEAL1	transcription elongation factor A (SII)-like 1
			Chr.X:98342573:98355132	EMBL	LOC100524842/MORF4L2	mortality factor 4 like 2
			Chr.X:98375903:98401655	EMBL	LOC100525376/GLRA4	glycine receptor, alpha 4
			Chr.X:98599276:98608183	EMBL	LOC100525674/RAB9B	RAB9B, member RAS oncogene family
			Chr.X:98800876:98803948	EMBL	LOC100525848/TMSB15B	thymosin beta 15B
			Chr.X:98832318:98834040	EMBL	LOC100526028/ZCCHC18	zinc finger, CCHC domain containing 18
			Chr.X:98862299:98881471	EMBL	LOC100526201	uncharacterized LOC100526201
			Chr.X:97459029:97461074	EMBL	LOC100621480/TCEAL6	transcription elongation factor A (SII)-like 6
			Chr.X:97019437:97021906	EMBL	LOC100621834	protein ARMCX6-like
			Chr.X:97194006:97195334	EMBL	LOC100621930	heterogeneous nuclear ribonucleoprotein F-like
			Chr.X:97542515:97557392	EMBL	LOC100622292	nuclear RNA export factor 2
			Chr.X:97603419:97606111	EMBL	LOC100622504	melanoma antigen preferentially expressed in tumors-like
			Chr.X:94028597:94030485	EMBL	LOC100628214	endogenous retrovirus group 3 member 1 Env polyprotein-like
			Chr.X:94390721:94470246	EMBL	LOC100737269	protocadherin-11 X-linked-like
			Chr.X:96322456:96324047	EMBL	LOC100737523	HERV-R_7q21.2 provirus ancestral Env polyprotein-like
			Chr.X:98639766:98648579	EMBL	LOC100738558	uncharacterized LOC100738558
			Chr.X:98547329:98560742	EMBL	LOC100738740	histone H2B-like
			Chr.X:99134564:99153742	EMBL	LOC100739062	uncharacterized LOC100739062
			Chr.X:100099308:100100754	EMBL	LOC100739099	testis-expressed sequence 13A protein-like
			Chr.X:100336381:100337637	EMBL	LOC100739129	testis-expressed sequence 13A protein-like
			Chr.X:101150553:101172533	EMBL	LOC100739251	PWWP domain-containing protein MUM1L1
			Chr.X:98083451:98090660	EMBL	NGFRAP1/BEX3	nerve growth factor receptor (TNFRSF16) associated protein 1
			Chr.X:97200764:97223109	EMBL	NXF2B	nuclear RNA export factor 2
			Chr.X:98648731:98655621	EMBL	PLP1	proteolipid protein 1
			Chr.X:101067043:101072645	EMBL	SERPINA7	serpin peptidase inhibitor, clade A (alpha-1 antiproteinase, antitrypsin), member 7
			Chr.X:97442799:97444795	EMBL	TCEAL4	transcription elongation factor A (SII)-like 4
			Chr.X:94134448:94472340	NCBI	PCDH11X/PCDHX	proto cadherin11X-linked
			Chr.X:97705476:97710131	NCBI	ARMCX5	arm adillo repeat containing, X-linked 5
			Chr.X:99056041:99069040	NCBI	ESX1	ESX homeo box1
			Chr.X:100896640:101021685	NCBI	NRK	Nik related kinase
			Chr.X:101067043:101072645	NCBI	SERPINA7	serpin family Amember 7
			Chr.X:101143244:101172529	NCBI	MUM1L1	MUM1like1
258	2.80933	Chr.X:102196174-102411840	NA
259	1.63871	Chr.X:103392052-103795860	Chr.X:103616504:103638044	EMBL	COL4A5	collagen, type IV, alpha 5
			Chr.X:103789862:103806813	EMBL	LOC100520634	uncharacterized LOC100520634
			Chr.X:103196895:103482339	EMBL	LOC100621240	collagen alpha-6(IV) chain-like
			Chr.X:103655951:103722171	EMBL	LOC100737091	collagen alpha-5(IV) chain
			Chr.X:103785060:103789271	NCBI	LOC102162376	WASH complex subunit7-like
260	3.06305	Chr.X:104993240-105146724	Chr.X:105012579:105014139	EMBL	LOC100521239	coatomer subunit epsilon pseudogene
			Chr.X:105087578:105123830	EMBL	LOC100522416	retinal guanylyl cyclase 2-like
261	4.0109	Chr.X:126589345-126805861	Chr.X:126619767:126625681	EMBL	LOC100153591/SMIM10	small integral membrane protein 10
			Chr.X:126679714:126684438	EMBL	LOC100517446	ubiquitin-conjugating enzyme E2 N-like
			Chr.X:126691102:126691504	EMBL	LOC100518170	protein FAM127
			Chr.X:126786753:126787317	EMBL	LOC100519756	small integral membrane protein 10-like protein 2A
			Chr.X:126771930:126773133	EMBL	LOC100620299	zinc finger protein 449
			Chr.X:126657773:126677215	EMBL	LOC100736603	protein FAM127
			Chr.X:126803527:126817278	EMBL	ZNF75D	zinc finger protein 75D
			Chr.X:126699186:126699993	NCBI	LOC102157543	uncharacterized LOC102157543
			Chr.X:126691566:126711964	NCBI	CT55/CXHXorf48	cancer/testisantigen 55
262	2.37488	Chr.X:127016010-127053879	Chr.X:127022944:127032949	EMBL	LOC100157667	protein DDX26B-like
			Chr.X:127011931:127017923	NCBI	LOC102165653	protein DDX26B-like
			Chr.X:127022694:127032949	NCBI	LOC100157667	protein DDX26B-like
263	1.78733	Chr.X:127191646-127512499	Chr.X:127278201:127289862	EMBL	FHL1C	four and a half LIM domains 1
			Chr.X:127290235:127354216	EMBL	LOC100520289/MAP7D3	MAP7 domain containing 3
			Chr.X:127391518:127414617	EMBL	LOC100621767/ADGRG4	adhesion G protein-coupled receptor G4
			Chr.X:127473615:127477877	EMBL	LOC100621965/BRS3	bombesin-like receptor 3
			Chr.X:127482261:127501138	EMBL	LOC100622043/HTATSF1	HIV-1 Tat specific factor 1
			Chr.X:127250199:127252528	NCBI	LOC102166193	uncharacterized LOC102166193
264	2.52756	Chr.X:131379366-131399489	NA
265	1.3129	Chr.X:132221310-132388575	NA
266	1.18081	Chr.X:132500425-132876158	NA
267	2.68973	Chr.X:133739649-134837392	Chr.X:133769871:133770455	EMBL	LOC100525973	RNA polymerase II subunit A C-terminal domain phosphatase SSU72 pseudogene
268	1.74578	Chr.X:143981865-144164366	Chr.X:144130681:144251313	EMBL	LOC100520353/PRKX	uncharacterized LOC100520353
			Chr.X:143943875:144020663	NCBI	LOC102160243	uncharacterized LOC102160243
