# Supplementary material for: Genome-wide genetic structure and differentially selected regions among Landrace, Erhualian, and Meishan pigs using specific-locus amplified fragment sequencing
Source: Sci Rep. 2017 Aug 30;7:10063. doi: 10.1038/s41598-017-09969-6 (PMC5577042; doi:10.1038/s41598-017-09969-6)
Supplement: Supplementary file 8 — Dataset 7 [file 41598_2017_9969_MOESM8_ESM.xls]

## Sheet: Sheet1
Supplementary Table S7. Gene ontology analysis related to candidate genes from DSRs between Landrace and the two Chinese indigenous pig breeds
GOID	GOTerm	DifGene	AllDifGene	GeneInGOID	AllGene	P-value	FDR	Enrichment	(-log2P)	DifGene symbol
GO:0009812	flavonoid metabolic process	7	512	15	21398	1.07e-07	8.98532e-05	19.5	23.1559	SULT1B1, LOC100515394, LOC100516628, LOC100624700, UGT2B17, LOC100515222, LOC100738495
GO:0009813	flavonoid biosynthetic process	6	512	13	21398	9.39e-07	0.000450586	19.29	20.0224	LOC100515394, LOC100516628, LOC100624700, UGT2B17, LOC100515222, LOC100738495
GO:0052696	flavonoid glucuronidation	6	512	14	21398	1.44e-06	0.00060462	17.91	19.4055	LOC100515394, LOC100516628, LOC100624700, UGT2B17, LOC100515222, LOC100738495
GO:0052695	cellular glucuronidation	6	512	14	21398	1.44e-06	0.00053744	17.91	19.4055	LOC100515394, LOC100516628, LOC100624700, UGT2B17, LOC100515222, LOC100738495
GO:0006063	uronic acid metabolic process	6	512	15	21398	2.13e-06	0.000715467	16.72	18.8407	LOC100515394, LOC100516628, LOC100624700, UGT2B17, LOC100515222, LOC100738495
GO:0019585	glucuronate metabolic process	6	512	15	21398	2.13e-06	0.000650425	16.72	18.8407	LOC100515394, LOC100516628, LOC100624700, UGT2B17, LOC100515222, LOC100738495
GO:0006189	'de novo' IMP biosynthetic process	3	512	6	21398	0.000441	0.0987546	20.9	11.1469	PPAT, PPAT, PAICS
GO:0070167	regulation of biomineral tissue development	7	512	56	21398	0.000469	0.0984607	5.22	11.0581	ASPN, OMD, AMTN, ANKH, MATN1, NBR1, GPM6B
GO:0042475	odontogenesis of dentin-containing tooth	6	512	43	21398	0.000674	0.133174	5.83	10.535	AMTN, EDA, ODAM, ENAM, ROGDI, AMBN
GO:0048731	system development	84	512	2494	21398	0.000858	0.160112	1.41	10.1867	ATPIF1, COL5A2, LOC100152565, UTP3, GJB5, DNASE1L2, BMPER, SIPA1L1, CRYAB, ASPN, PHACTR4, OMD, CSN3, PRKX, AMTN, NPYR5, GNRHR, NLGN3, STAP1, AMER1, METRN, NARFL, MED12, LOC100739576, SRPX2, PCDH19, ITM2A, DMD, EDA, DIXDC1, ANPEP, FOSL1, PLP1, UBA6, ZC4H2, NTNG2, ESX1, CDX4, RALA, SHROOM3, TEK, HMX2, PRDX4, CCNF, ODAM, SPINK2, TNFRSF12A, GPR173, LYN, VAV1, AXIN1, MATN1, NAP1L2, THOC6, TBX19, ENAM,…
GO:0032787	monocarboxylic acid metabolic process	17	512	293	21398	0.000886	0.156635	2.42	10.1404	ECI1, LOC100515394, LOC100518105, LOC100516628, MECR, PLP1, C3, DECR2, LOC100624700, UGT2B17, LOC100515222, ALDH1A2, PGK1, SESN2, HAGHL, ACSL6, LOC100738495
GO:2001223	negative regulation of neuron migration	3	512	8	21398	0.00101	0.169629	15.67	9.95143	GNRHR, GPR173, COL3A1
GO:0070327	thyroid hormone transport	3	512	8	21398	0.00101	0.161552	15.67	9.95143	GNRHR, GPR173, COL3A1
GO:0043933	macromolecular complex subunit organization	46	512	1189	21398	0.00109	0.166423	1.62	9.84146	ATPIF1, COL5A2, APBA1, NAP1L3, SMARCA2, CRYAB, LOC100525690, TRPM6, KDM5C, TRPM3, UBN1, LAS1L, LOC100738619, EXOC2, LOC100514265, LOC100520991, CENPC, MLC1, EYA3, COBLL1, GSPT2, CENPI, LOC100523762, LOC100624295, TEK, OGT, AXIN1, NBR1, NAP1L2, MORF4L2, NCOA1, CFL1, COL3A1, LOC100523038, NIN, REST, TSPYL2, LOC100514618, MAP7D3, KCTD5, RBBP4, ZNF462, SNX9, CENPP, EIF3I, HOPX
GO:0006325	chromatin organization	22	512	440	21398	0.00117	0.170871	2.09	9.73928	NAP1L3, SMARCA2, KDM5C, UBN1, LAS1L, LOC100738619, LOC100514265, LOC100520991, EYA3, LOC100523762, LOC100624295, OGT, NAP1L2, MORF4L2, NCOA1, REST, TSPYL2, LOC100514618, RBBP4, ZNF462, CENPP, HOPX
GO:0006334	nucleosome assembly	7	512	67	21398	0.00132	0.177355	4.37	9.56525	NAP1L3, LOC100514265, NAP1L2, TSPYL2, LOC100514618, RBBP4, CENPP
GO:0046148	pigment biosynthetic process	5	512	33	21398	0.00132	0.170534	6.33	9.56525	ATPIF1, PPAT, PPAT, PAICS, CITED1
GO:0031214	biomineral tissue development	5	512	33	21398	0.00132	0.184745	6.33	9.56525	ASPN, ENAM, ODAM, PHEX, AMBN
GO:0048856	anatomical structure development	100	512	3121	21398	0.00136	0.169194	1.34	9.52218	ATPIF1, COL5A2, APBA1, LOC100152565, UTP3, GJB5, DNASE1L2, BMPER, SIPA1L1, CRYAB, ASPN, RPS4, SULT1B1, PHACTR4, OMD, CSN3, ANTXR1, PRKX, AMTN, NPYR5, GNRHR, NLGN3, STAP1, AMER1, METRN, NARFL, GRSF1, MED12, LOC100739576, SRPX2, PCDH19, ITM2A, DMD, EDA, DIXDC1, ANPEP, FOSL1, BBS9, ZMYM4, PLP1, UBA6, EYA3, ZC4H2, NTNG2, TNMD, ESX1, CDX4, RALA, SHROOM3, TEK, HMX2, PRDX4, CCNF, ODAM, SPINK2, TNFRSF12A…
GO:0065004	protein-DNA complex assembly	9	512	108	21398	0.00138	0.165551	3.48	9.50112	NAP1L3, LOC100514265, CENPC, CENPI, NAP1L2, TSPYL2, LOC100514618, RBBP4, CENPP
GO:0032502	developmental process	105	512	3313	21398	0.00145	0.16795	1.32	9.42973	ATPIF1, MED27, COL5A2, APBA1, LOC100152565, UTP3, GJB5, DNASE1L2, BMPER, SIPA1L1, CRYAB, ASPN, RPS4, SULT1B1, PHACTR4, OMD, CSN3, ANTXR1, PRKX, AMTN, NPYR5, GNRHR, NLGN3, STAP1, AMER1, METRN, NARFL, GRSF1, MED12, LOC100739576, SRPX2, PCDH19, ITM2A, DMD, EDA, DIXDC1, ANPEP, FOSL1, BBS9, ZMYM4, PLP1, UBA6, EYA3, LOC100626450, ZC4H2, NTNG2, TNMD, ESX1, CDX4, RALA, SHROOM3, TEK, HMX2, PRDX4, CCNF, OD…
GO:0007275	multicellular organism development	90	512	2760	21398	0.00147	0.164591	1.36	9.40997	ATPIF1, COL5A2, APBA1, LOC100152565, UTP3, GJB5, DNASE1L2, BMPER, SIPA1L1, CRYAB, ASPN, RPS4, PHACTR4, OMD, CSN3, PRKX, AMTN, NPYR5, GNRHR, NLGN3, STAP1, AMER1, METRN, NARFL, GRSF1, MED12, LOC100739576, SRPX2, PCDH19, ITM2A, DMD, EDA, DIXDC1, ANPEP, FOSL1, ZMYM4, PLP1, UBA6, EYA3, ZC4H2, NTNG2, ESX1, CDX4, RALA, SHROOM3, TEK, HMX2, PRDX4, CCNF, ODAM, SPINK2, TNFRSF12A, GPR173, LYN, VAV1, AXIN1, M…
GO:0071840	cellular component organization or biogenesis	115	512	3720	21398	0.00196	0.212375	1.29	8.99493	ATPIF1, COL5A2, MLST8, APBA1, UTP3, CYLC1, NAP1L3, SMARCA2, NTHL1, SIPA1L1, CRYAB, PHACTR4, RTN3, APOOL, LOC100525690, OMD, TMSB15A, TRPM6, ANTXR1, CHM, SYTL5, KDM5C, TRPM3, UBN1, LAS1L, LOC100738619, NLGN3, EXOC2, NARFL, LOC100511361, LOC100514265, LOC100739576, LOC100512451, LOC100520991, SYNE2, DMD, CENPC, NOXO1, FOSL1, BBS9, ZMYM4, PLP1, MLC1, UBA6, EYA3, SRP72, AQP9, NTNG2, TNMD, SNX32, COBL…
GO:0031589	cell-substrate adhesion	9	512	114	21398	0.00198	0.207838	3.3	8.98028	ANTXR1, PRKX, EDA, TMEM8B, TEK, TNFRSF12A, COL3A1, MSLNL, MSLN
GO:0044767	single-organism developmental process	103	512	3276	21398	0.0021	0.213755	1.31	8.89539	ATPIF1, MED27, COL5A2, APBA1, LOC100152565, UTP3, GJB5, DNASE1L2, BMPER, SIPA1L1, CRYAB, ASPN, RPS4, SULT1B1, PHACTR4, OMD, CSN3, ANTXR1, PRKX, AMTN, NPYR5, GNRHR, NLGN3, STAP1, AMER1, METRN, NARFL, GRSF1, MED12, LOC100739576, SRPX2, PCDH19, ITM2A, DMD, EDA, DIXDC1, ANPEP, FOSL1, BBS9, ZMYM4, PLP1, UBA6, EYA3, ZC4H2, NTNG2, TNMD, ESX1, CDX4, RALA, SHROOM3, TEK, HMX2, PRDX4, CCNF, ODAM, SPINK2, TN…
GO:0016043	cellular component organization	110	512	3541	21398	0.00214	0.211419	1.3	8.86817	ATPIF1, COL5A2, MLST8, APBA1, CYLC1, NAP1L3, SMARCA2, NTHL1, SIPA1L1, CRYAB, PHACTR4, RTN3, APOOL, LOC100525690, OMD, TMSB15A, TRPM6, ANTXR1, CHM, SYTL5, KDM5C, TRPM3, UBN1, LAS1L, LOC100738619, NLGN3, EXOC2, NARFL, LOC100511361, LOC100514265, LOC100739576, LOC100512451, LOC100520991, SYNE2, DMD, CENPC, NOXO1, FOSL1, BBS9, ZMYM4, PLP1, MLC1, UBA6, EYA3, SRP72, AQP9, NTNG2, TNMD, SNX32, COBLL1, GS…
GO:0071822	protein complex subunit organization	27	512	617	21398	0.00231	0.221694	1.83	8.75789	ATPIF1, COL5A2, APBA1, NAP1L3, CRYAB, LOC100525690, TRPM6, TRPM3, EXOC2, LOC100514265, CENPC, MLC1, COBLL1, GSPT2, TEK, AXIN1, NBR1, NAP1L2, CFL1, COL3A1, NIN, TSPYL2, LOC100514618, MAP7D3, KCTD5, RBBP4, CENPP
GO:0042476	odontogenesis	6	512	55	21398	0.00233	0.217402	4.56	8.74545	AMTN, EDA, ODAM, ENAM, ROGDI, AMBN
GO:0016568	chromatin modification	5	512	38	21398	0.00242	0.219697	5.5	8.69078	KDM5C, UBN1, LOC100738619, OGT, MORF4L2
GO:0090526	regulation of gluconeogenesis involved in cellular glucose homeostasis	2	512	3	21398	0.00245	0.216567	27.86	8.673	OGT, SESN2
GO:0006188	IMP biosynthetic process	3	512	11	21398	0.00249	0.214459	11.4	8.64964	PPAT, PPAT, PAICS
GO:0051276	chromosome organization	28	512	655	21398	0.00268	0.225053	1.79	8.54355	NAP1L3, SMARCA2, KDM5C, UBN1, LAS1L, LOC100738619, LOC100514265, LOC100520991, CENPI, EYA3, LOC100523762, LOC100624295, LOC100521955, OGT, NAP1L2, MORF4L2, NCOA1, BRCA1, REST, TSPYL2, LOC100514618, RBBP4, ZNF462, BUB3, LOC100515003, CENPP, HOPX
GO:0031497	chromatin assembly	7	512	77	21398	0.00285	0.233491	3.8	8.45482	NAP1L3, LOC100514265, NAP1L2, TSPYL2, LOC100514618, RBBP4, CENPP
GO:0060711	labyrinthine layer development	5	512	40	21398	0.00301	0.240728	5.22	8.37602	CDX4, CITED1, ESX1, GJB5, NCOA1
GO:0009113	purine nucleobase biosynthetic process	3	512	12	21398	0.00317	0.247629	10.45	8.3013	PPAT, PPAT, PAICS
GO:0071824	protein-DNA complex subunit organization	9	512	123	21398	0.00326	0.248871	3.06	8.26091	NAP1L3, LOC100514265, CENPC, CENPI, NAP1L2, TSPYL2, LOC100514618, RBBP4, CENPP
GO:0042440	pigment metabolic process	5	512	41	21398	0.00334	0.249312	5.1	8.22594	ATPIF1, PPAT, PPAT, PAICS, CITED1
GO:0009725	response to hormone	17	512	336	21398	0.00361	0.263608	2.11	8.11379	KLF9, GNRHR, MED12, LOC100737684, GPR173, OGT, LYN, NR0B1, NCOA1, PDPK1, REST, CITED1, CA2, ESR1, AR, SESN2, KIT
GO:0001890	placenta development	8	512	103	21398	0.0038	0.271579	3.25	8.03978	GJB5, FOSL1, ESX1, CDX4, CCNF, NCOA1, PKD1, CITED1
GO:0071495	cellular response to endogenous stimulus	24	512	549	21398	0.004	0.279917	1.83	7.96578	COL5A2, KLF9, GNRHR, MED12, LOC100737684, LOC100526028, LOC100152223, AQP9, GPR173, NR0B1, NCOA1, BRCA1, PDPK1, COL3A1, REST, BMP10, CITED1, BMP15, MUS81, CA2, ESR1, AR, RAPGEF1, KIT
GO:0034728	nucleosome organization	7	512	82	21398	0.00401	0.27489	3.57	7.96218	NAP1L3, LOC100514265, NAP1L2, TSPYL2, LOC100514618, RBBP4, CENPP
GO:0009719	response to endogenous stimulus	28	512	677	21398	0.00418	0.280812	1.73	7.90228	COL5A2, KLF9, GNRHR, MED12, LOC100737684, GLRA4, LOC100526028, LOC100152223, AQP9, GPR173, OGT, LYN, NR0B1, NCOA1, BRCA1, PDPK1, COL3A1, REST, BMP10, CITED1, BMP15, MUS81, CA2, ESR1, AR, SESN2, RAPGEF1, KIT
GO:0060478	acrosomal vesicle exocytosis	2	512	4	21398	0.00429	0.282551	20.9	7.86481	LOC100511361, LOC100512451
GO:0006428	isoleucyl-tRNA aminoacylation	2	512	4	21398	0.00429	0.277118	20.9	7.86481	LOC100624746, LOC100623684
GO:0031943	regulation of glucocorticoid metabolic process	2	512	4	21398	0.00429	0.271889	20.9	7.86481	STUB1, REST
GO:0050861	positive regulation of B cell receptor signaling pathway	2	512	4	21398	0.00429	0.266854	20.9	7.86481	STAP1, LYN
GO:0070170	regulation of tooth mineralization	2	512	4	21398	0.00429	0.262002	20.9	7.86481	ASPN, AMTN
GO:0050793	regulation of developmental process	51	512	1455	21398	0.00446	0.26752	1.46	7.80874	COL5A2, CSNK1G3, SIPA1L1, ASPN, TNFSF14, OMD, PRKX, AMTN, GNRHR, STAP1, METRN, MED12, LOC100739576, ANKH, SRPX2, DIXDC1, ZMYM4, TNMD, TEK, TNFRSF12A, GPR173, OGT, MAGED1, LYN, AXIN1, MATN1, NBR1, NAP1L2, TBX19, NR0B1, E4F1, SAV1, APLF, KRAS, NCOA1, BRCA1, CFL1, COL3A1, CCDC85B, REST, BMP10, BHLHB9, ADRB1, CITED1, AR, GPM6B, RAPGEF1, KIT, KDR, MSN, HOPX
GO:0048608	reproductive structure development	14	512	259	21398	0.00451	0.265774	2.26	7.79266	GJB5, FOSL1, ESX1, CDX4, CCNF, SPINK2, NR0B1, NCOA1, PKD1, CITED1, BMP15, AR, KIT
GO:0009887	organ morphogenesis	26	512	619	21398	0.00467	0.270457	1.76	7.74236	COL5A2, PHACTR4, PRKX, AMTN, NPYR5, MED12, EDA, CDX4, HMX2, ODAM, AXIN1, MATN1, ENAM, SAV1, ROGDI, KRAS, COL3A1, PKD1, POU3F4, ALDH1A2, AMBN, BMP10, CCDC66, MMP16, AR, MSN
GO:0034508	centromere complex assembly	3	512	14	21398	0.00486	0.276691	8.96	7.68483	CENPC, CENPI, CENPP
GO:0061458	reproductive system development	14	512	262	21398	0.00498	0.278797	2.23	7.64964	GJB5, FOSL1, ESX1, CDX4, PRDX4, CCNF, SPINK2, NR0B1, NCOA1, PKD1, CITED1, BMP15, AR, KIT
GO:0071396	cellular response to lipid	13	512	237	21398	0.00541	0.297905	2.29	7.53016	KLF9, STAP1, MED12, LOC100737684, MLC1, OGT, LYN, NR0B1, ALDH1A2, REST, ESR1, AR, MSN
GO:0001892	embryonic placenta development	6	512	66	21398	0.00559	0.302852	3.8	7.48294	GJB5, ESX1, CDX4, NCOA1, PKD1, CITED1
GO:0006333	chromatin assembly or disassembly	7	512	88	21398	0.00583	0.305984	3.32	7.42229	NAP1L3, LOC100514265, NAP1L2, TSPYL2, LOC100514618, RBBP4, CENPP
GO:0046040	IMP metabolic process	3	512	15	21398	0.00588	0.30386	8.36	7.40997	PPAT, PPAT, PAICS
GO:0097502	mannosylation	4	512	30	21398	0.00623	0.317069	5.57	7.32655	LOC100524193, LOC100516442, LOC100737083, LOC102160766
GO:0071407	cellular response to organic cyclic compound	13	512	242	21398	0.00639	0.320358	2.25	7.28997	KLF9, MED12, LOC100737684, MLC1, AQP9, AXIN1, NR0B1, BRCA1, REST, ESR1, AR, RAPGEF1, MSN
GO:0006461	protein complex assembly	23	512	542	21398	0.00671	0.331454	1.77	7.21947	ATPIF1, APBA1, NAP1L3, CRYAB, LOC100525690, TRPM6, TRPM3, EXOC2, LOC100514265, CENPC, MLC1, COBLL1, TEK, AXIN1, NBR1, NAP1L2, NIN, TSPYL2, LOC100514618, MAP7D3, KCTD5, RBBP4, CENPP
GO:0070271	protein complex biogenesis	23	512	542	21398	0.00671	0.326651	1.77	7.21947	ATPIF1, APBA1, NAP1L3, CRYAB, LOC100525690, TRPM6, TRPM3, EXOC2, LOC100514265, CENPC, MLC1, COBLL1, TEK, AXIN1, NBR1, NAP1L2, NIN, TSPYL2, LOC100514618, MAP7D3, KCTD5, RBBP4, CENPP
GO:0030522	intracellular receptor signaling pathway	7	512	91	21398	0.00694	0.333021	3.21	7.17085	MED12, NR0B1, NCOA1, ALDH1A2, ESR1, AR, OTULIN
GO:2000026	regulation of multicellular organismal development	39	512	1074	21398	0.00715	0.338265	1.52	7.12784	COL5A2, SIPA1L1, ASPN, OMD, PRKX, AMTN, GNRHR, STAP1, METRN, MED12, LOC100739576, ANKH, SRPX2, DIXDC1, TNMD, TEK, TNFRSF12A, GPR173, OGT, MAGED1, LYN, MATN1, NBR1, NAP1L2, E4F1, SAV1, APLF, NCOA1, BRCA1, CFL1, COL3A1, REST, BMP10, BHLHB9, AR, GPM6B, RAPGEF1, KDR, HOPX
GO:0009653	anatomical structure morphogenesis	50	512	1458	21398	0.00724	0.337766	1.43	7.10979	COL5A2, GJB5, BMPER, CRYAB, PHACTR4, OMD, ANTXR1, PRKX, AMTN, NPYR5, GRSF1, MED12, LOC100739576, SRPX2, EDA, ANPEP, BBS9, NTNG2, TNMD, ESX1, CDX4, RALA, SHROOM3, TEK, HMX2, ODAM, AXIN1, MATN1, TTLL8, ENAM, SAV1, ROGDI, KRAS, NCOA1, AKAP4, COL3A1, PKD1, POU3F4, ALDH1A2, AMBN, BMP10, CCDC66, CITED1
GO:0044707	single-multicellular organism process	97	512	3209	21398	0.00873	0.4017	1.26	6.8398	ATPIF1, MED27, COL5A2, APBA1, LOC100152565, UTP3, GJB5, DNASE1L2, BMPER, SIPA1L1, CRYAB, PAIP2, ASPN, RPS4, PHACTR4, OMD, CSN3, PRKX, AMTN, NPYR5, GNRHR, NLGN3, STAP1, AMER1, METRN, NARFL, GRSF1, MED12, LOC100739576, SRPX2, PCDH19, ITM2A, DMD, EDA, DIXDC1, ANPEP, FOSL1, ZMYM4, PLP1, UBA6, EYA3, ZC4H2, NTNG2, ESX1, CDX4, RALA, SHROOM3, TEK, HMX2, PRDX4, CCNF, ODAM, SPINK2, TNFRSF12A, GPR173, OGT, …
GO:0097211	cellular response to gonadotropin-releasing hormone	2	512	6	21398	0.00936	0.424868	13.93	6.73928	GNRHR, GPR173
GO:0097210	response to gonadotropin-releasing hormone	2	512	6	21398	0.00936	0.419203	13.93	6.73928	GNRHR, GPR173
GO:0030500	regulation of bone mineralization	5	512	53	21398	0.00956	0.422527	3.94	6.70877	OMD, ANKH, MATN1, NBR1, GPM6B
GO:0072337	modified amino acid transport	3	512	18	21398	0.00963	0.420093	6.97	6.69825	SERPINA7, LOC100513513, LOC100738799
GO:0060713	labyrinthine layer morphogenesis	3	512	18	21398	0.00963	0.414707	6.97	6.69825	GJB5, ESX1, NCOA1
