# Supplementary material for: Genome-wide genetic structure and differentially selected regions among Landrace, Erhualian, and Meishan pigs using specific-locus amplified fragment sequencing
Source: Sci Rep. 2017 Aug 30;7:10063. doi: 10.1038/s41598-017-09969-6 (PMC5577042; doi:10.1038/s41598-017-09969-6)
Supplement: Supplementary file 9 — Dataset 8 [file 41598_2017_9969_MOESM9_ESM.xls]

## Sheet: Sheet1
Supplementary Table S8. Candidate genes from female based DSRs between Landrace and the two Chinese indigenous pig breeds
Region	Value of W	Chromosome Position of DGRs	Chromosome Position of Genes	Database	Gene symbol	Gene discription
1	8.30318	Chr.1:16656868-16894373	Chr.1:16603171:16681535	EMBL	LOC100737684	estrogen receptor-like
			Chr.1:16839574:16905094	EMBL	LOC100737874/ER/ESR1	estrogen receptor
2	6.45865	Chr.1:39632138-39991857	Chr.1:39747136:39786654	EMBL	LOC100155208	R-spondin-3
			Chr.1:39626757:39682011	EMBL	LOC100623327	R-spondin-3-like
			Chr.1:39627658:39678678	NCBI	LOC102161541	uncharacterized LOC102161541
3	5.15597	Chr.1:40958027-40958534	Chr.1:40815398:40963565	EMBL	NCOA7	nuclear receptor coactivator 7
			Chr.1:40825188:40834744	NCBI	LOC102161847	uncharacterized LOC102161847
4	4.25787	Chr.1:108139690-108183848	NA
5	5.2763	Chr.1:110695270-110743301	NA
6	6.33396	Chr.1:110963260-110992531	NA
7	5.05786	Chr.1:111760762-111801323	NA
8	5.45975	Chr.1:116328004-116667062	Chr.1:116388482:116391066	EMBL	LOC100153564	60S ribosomal protein L23a pseudogene
			Chr.1:116395936:116398111	NCBI	LOC102164060	uncharacterized LOC102164060
			Chr.1:116398454:116400434	NCBI	LOC102164172	uncharacterized LOC102164172
9	5.84467	Chr.1:117631548-117814658	Chr.1:117675801:117700327	EMBL	LOC100514084/SPG21	spastic paraplegia 21 (autosomal recessive, Mast syndrome)
			Chr.1:117634619:117665093	EMBL	MTFMT	mitochondrial methionyl-tRNA formyltransferase
			Chr.1:117807793:117851659	NCBI	ANKDD1A	ankyrin repeat and death domain containing 1A
10	8.79739	Chr.1:125860631-126237234	Chr.1:125902275:125953117	EMBL	AQP9	aquaporin 9
			Chr.1:126137530:126225544	EMBL	LOC100621268	retinal dehydrogenase 2-like
			Chr.1:126038791:126105079	EMBL	LOC100737077/ALDH1A2	aldehyde dehydrogenase 1 family, member A2
			Chr.1:125766486:125887455	NCBI	LOC102159798	uncharacterized LOC102159798
			Chr.1:126051909:126058083	NCBI	LOC102160039	uncharacterized LOC102160039
11	4.93313	Chr.1:126872630-127082953	Chr.1:126924009:127286394	EMBL	LOC100512080	transcription factor 12-like
12	4.42755	Chr.1:128684309-128855720	Chr.1:128768095:128806786	EMBL	LOC100156479/PYGO1	pygopus family PHD finger 1
			Chr.1:128819889:128890994	EMBL	LOC100513251	dyslexia susceptibility 1 candidate gene 1 protein homolog
			Chr.1:128621380:128758356	EMBL	PRTG	protogenin
			Chr.1:128827506:128827840	NCBI	LOC102160403	cysteine-rich protein 1-like
13	3.70298	Chr.1:151334539-151812787	Chr.1:151760712:151814871	NCBI	LOC102166599	diphthine--ammonia ligase-like
14	9.01938	Chr.1:158170641-158647002	Chr.1:158361981:158363477	EMBL	LOC100155343/MKRN3	makorin ring finger protein 3
			Chr.1:158313355:158317255	EMBL	MAGEL2	nascent polypeptide-associated complex subunit alpha, muscle-specific form
			Chr.1:158275444:158276423	EMBL	NECD/NDN	necdin
15	4.07695	Chr.1:200708025-200832906	Chr.1:200771420:200871533	EMBL	NIN	ninein (GSK3B interacting protein)
			Chr.1:200696535:200724681	EMBL	SAV1	salvador family WW domain containing protein 1
16	7.02662	Chr.1:206510376-206758781	Chr.1:206642524:206647364	EMBL	LOC100512643/OTX2	orthodenticle homeobox 2
			Chr.1:206644474:206792847	NCBI	LOC102161687	uncharacterized LOC102161687
17	6.5266	Chr.1:206814364-207117819	Chr.1:207103221:207131335	EMBL	LOC100152018/A30	N(alpha)-acetyltransferase 30, NatC catalytic subunit
			Chr.1:206958653:206996493	EMBL	LOC100513903/EXOC5	exocyst complex component 5
			Chr.1:207004499:207027562	EMBL	MUDENG/AP5M1	adaptor-related protein complex 5, mu 1
18	6.53951	Chr.1:207254864-207374372	Chr.1:207257699:207287602	EMBL	SLC35F4	solute carrier family 35, member F4
19	6.70714	Chr.1:208112718-208147710	Chr.1:208103943:208170314	EMBL	C1H14orf37	uncharacterized protein C14orf37 homolog
20	4.90182	Chr.1:212952041-212990178	Chr.1:212938371:213258768	EMBL	NTRK3	neurotrophic tyrosine kinase, receptor, type 3
21	6.51054	Chr.1:215869247-215925202	Chr.1:215795825:216064300	EMBL	LOC100524661/SYNE2	spectrin repeat containing, nuclear envelope 2
22	5.59424	Chr.1:216139683-216296835	Chr.1:215795839:216243192	NCBI	SYNE2	spectrin repeat containing nuclear envelope protein 2
			Chr.1:216211630:216223259	NCBI	LOC102163814	uncharacterized LOC102163814
			Chr.1:216150466:216150870	NCBI	LOC102163897	uncharacterized LOC102163897
23	5.06948	Chr.1:217994980-217996109	NA
24	5.3921	Chr.1:232445789-232539166	NA
25	8.42342	Chr.1:245581640-246292985	Chr.1:245489518:245677909	EMBL	SMARCA2	SWI/SNF related, matrix associated, actin dependent regulator of chromatin, subfamily a, member 2
			Chr.1:245805141:245877056	NCBI	LOC102163297	uncharacterized LOC102163297
			Chr.1:245912053:245914046	NCBI	LOC102163378	uncharacterized LOC102163378
			Chr.1:246063911:246080962	NCBI	LOC102163975	uncharacterized LOC102163975
26	5.58567	Chr.1:246405724-246493427	Chr.1:246412687:246432891	NCBI	LOC102164133	uncharacterized LOC102164133
27	6.49182	Chr.1:247160022-247224689	Chr.1:247177659:247242294	EMBL	LOC100626450	doublesex- and mab-3-related transcription factor 1-like
28	5.11285	Chr.1:247838782-247839053	Chr.1:247838182:247886399	EMBL	LOC100737540	uncharacterized LOC100737540
29	7.28118	Chr.1:248296030-248453993	Chr.1:248403595:248473268	EMBL	LOC100737867/PIP5K1B	phosphatidylinositol-4-phosphate 5-kinase, type I, beta
30	4.47232	Chr.1:248582050-248682652	Chr.1:248528130:248617700	EMBL	LOC100514269	phosphatidylinositol 4-phosphate 5-kinase type-1 alpha-like
31	12.8964	Chr.1:248939813-249341671	Chr.1:249031833:249062544	EMBL	APBA1	amyloid beta (A4) precursor protein-binding, family A, member 1
			Chr.1:248928026:248994972	EMBL	LOC100154289/FAM189A2	family with sequence similarity 189, member A2
			Chr.1:249336419:249382747	EMBL	LOC100514445/C1H9orf135	chromosome 1 open reading frame, human C9orf135
32	7.26106	Chr.1:249451395-249768801	Chr.1:249447027:249499533	EMBL	PTAR1	protein prenyltransferase alpha subunit repeat containing 1
33	4.97369	Chr.1:249809878-249831378	NA
34	4.77631	Chr.1:250298705-250338003	Chr.1:250300562:250831799	EMBL	TRPM3	transient receptor potential cation channel, subfamily M, member 3
			Chr.1:250319728:250363146	NCBI	LOC102157876	uncharacterized LOC102157876
35	4.74935	Chr.1:250424200-250468147	Chr.1:250300562:250831799	EMBL	TRPM3	transient receptor potential cation channel, subfamily M, member 3
36	5.2093	Chr.1:251084162-251084222	NA
37	4.63171	Chr.1:251920425-251968479	Chr.1:251905983:251924118	EMBL	LOC100516173/C1H9orf57	chromosome 1 open reading frame, human C9orf57
38	6.35094	Chr.1:253664045-254208142	Chr.1:253852049:253884566	NCBI	LOC102167136	solute carrier family 22 member 16-like
39	5.5511	Chr.1:254767428-255078346	Chr.1:254710421:254897664	EMBL	LOC100157775/TRPM6	transient receptor potential cation channel, subfamily M, member 6
			Chr.1:254938660:254944468	EMBL	LOC100517993/C1H9orf40	chromosome 1 open reading frame, human C9orf40
			Chr.1:255013001:255040116	EMBL	LOC100518171/NMRK1	nicotinamide riboside kinase 1
			Chr.1:254956168:254991474	EMBL	LOC100518712/CARNMT1	carnosine N-methyltransferase 1
			Chr.1:255040336:255094991	EMBL	OSTF1	osteoclast stimulating factor 1
			Chr.1:255025283:255026254	NCBI	LOC102167441	26S proteasome non-ATPase regulatory subunit 8 pseudogene
			Chr.1:255051333:255055215	NCBI	LOC102167852	uncharacterized LOC102167852
40	4.94593	Chr.1:255406638-255487491	NA
41	4.92112	Chr.1:255544130-255593785	NA
42	5.82683	Chr.1:257515914-257799319	Chr.1:257749460:257780435	EMBL	CEP78	centrosomal protein 78kDa
43	5.16437	Chr.1:259903136-260389788	Chr.1:259855320:259910520	EMBL	LOC100736613	stAR-related lipid transfer protein 13-like
			Chr.1:259933485:259934055	EMBL	LOC100736646	ferritin light chain pseudogene
			Chr.1:260078465:260093757	NCBI	LOC102163298	uncharacterized LOC102163298
			Chr.1:260095453:260100068	NCBI	NPAP1	nuclear pore associated protein 1
			Chr.1:260100193:260463453	NCBI	LOC102163669	uncharacterized LOC102163669
			Chr.1:260315780:260338556	NCBI	LOC102163498	uncharacterized LOC102163498
44	4.62972	Chr.1:261714988-261738015	NA
45	5.22621	Chr.1:267212357-267234102	Chr.1:267231957:267232967	EMBL	LOC100153864	protein FAM92A1-like
			Chr.1:267206079:267327355	EMBL	LOC100154652/CCDC180	coiled-coil domain containing 180
			Chr.1:267185185:267259245	NCBI	LOC102168060	stimulated by retinoic acid gene 6 protein homolog
46	4.4713	Chr.1:267311033-267324507	Chr.1:267206079:267327355	EMBL	LOC100154652/CCDC180	coiled-coil domain containing 180
47	4.72482	Chr.1:278496835-278626764	Chr.1:278506590:278565904	EMBL	ZNF462	zinc finger protein 462
48	7.66717	Chr.1:305534056-305560192	Chr.1:305503658:305609122	EMBL	RAPGEF1	Rap guanine nucleotide exchange factor (GEF) 1
49	6.44898	Chr.1:305674175-305767979	Chr.1:305733695:305937230	EMBL	MED27	mediator complex subunit 27
50	4.86099	Chr.1:305828419-305848404	Chr.1:305733695:305937230	EMBL	MED27	mediator complex subunit 27
51	5.71202	Chr.1:306102149-306138169	Chr.1:306097010:306135951	EMBL	LOC100512264/NTNG2	netrin G2
52	4.85895	Chr.1:307919324-307930085	NA
53	6.25501	Chr.2:5682832-5683096	Chr.2:5667144:5695367	EMBL	LOC100517142/RSEH2C	ribonuclease H2, subunit C
54	5.96001	Chr.2:7660497-7782003	Chr.2:7653512:7681728	EMBL	PLA2G16	phospholipase A2, group XVI
			Chr.2:7558480:7714023	EMBL	RTN3	reticulon 3
55	6.27438	Chr.2:9756109-9774564	Chr.2:9754129:9786095	EMBL	VWCE	von Willebrand factor C and EGF domains
56	6.94109	Chr.2:76190934-76245353	Chr.2:76203967:76212575	EMBL	LOC100516179	zinc finger protein 77-like
57	6.24185	Chr.2:77957454-78297008	Chr.2:77941698:77962772	EMBL	DAZAP1	DAZ associated protein 1
			Chr.2:78293440:78360007	EMBL	LOC100511492	lipid phosphate phosphatase-related protein type 3
			Chr.2:77982193:77999949	EMBL	LOC100511862	PWWP domain-containing protein MUM1
			Chr.2:78106737:78123274	EMBL	LOC100512586/ADAMTSL5	ADAMTS-like 5
			Chr.2:78284477:78293417	EMBL	LOC100522363/AZU1	azurocidin 1
			Chr.2:78124419:78132042	EMBL	LOC100523719/PLK5	polo-like kinase 5
			Chr.2:78156278:78165724	EMBL	LOC100523889/MBD3	methyl-CpG binding domain protein 3
			Chr.2:78182452:78220526	EMBL	LOC100524070/TCF3	transcription factor 3
			Chr.2:78173278:78189602	EMBL	LOC100524239	cytochrome b-c1 complex subunit 10
			Chr.2:77972662:77979327	EMBL	LOC100624738/NDUFS7	NADH dehydrogenase (ubiquinone) Fe-S protein 7, 20kDa (NADH-coenzyme Q reductase)
			Chr.2:77968871:77972039	EMBL	LOC100625146/GAMT	guanidinoacetate N-methyltransferase
			Chr.2:78141935:78150611	EMBL	MEX3D	mex-3 RNA binding family member D
			Chr.2:78132604:78134973	NCBI	LOC102157833	uncharacterized LOC102157833
			Chr.2:78150489:78151952	NCBI	LOC102158289	uncharacterized LOC102158289
			Chr.2:78292948:78360010	NCBI	PLPPR3	phospholipid phosphatase related 3
58	7.54832	Chr.2:79801611-80189722	Chr.2:79770277:79812575	EMBL	LOC100518539/GFPT2	glutamine-fructose-6-phosphate transaminase 2
			Chr.2:80139459:80199923	EMBL	LOC100519887/RNF130	ring finger protein 130
			Chr.2:80029199:80034525	EMBL	LOC100627644	ras-GEF domain-containing family member 1C-like
			Chr.2:79837587:79884342	EMBL	MAPK9	mitogen-activated protein kinase 9
			Chr.2:79947908:79967946	EMBL	RASGEF1C	RasGEF domain family, member 1C
			Chr.2:80178125:80183047	NCBI	LOC102166382	uncharacterized LOC102166382
59	5.61917	Chr.2:132489807-132490085	NA
60	4.23775	Chr.2:147017942-147080359	Chr.2:147068021:147090813	EMBL	LOC100522309/PAIP2	poly(A) binding protein interacting protein 2
			Chr.2:147013504:147066323	EMBL	MATR3	matrin 3
61	5.12394	Chr.2:152601329-152618643	NA
62	6.99281	Chr.2:152873321-152889130	NA
63	7.31914	Chr.2:153497601-153536938	Chr.2:153519343:153619122	NCBI	PRELID2	PRELI domain containing 2
64	5.86519	Chr.3:17047534-17052477	Chr.3:17018042:17065033	NCBI	LOC102162776	uncharacterized LOC102162776
65	4.63346	Chr.3:18575291-18627361	Chr.3:18577366:18578031	EMBL	LOC100623246/C3H16orf54	chromosome 3 open reading frame, human C16orf54
			Chr.3:18588988:18603432	EMBL	LOC100623339/QPRT	quinolinate phosphoribosyltransferase
			Chr.3:18571274:18577153	EMBL	LOC100623539	uncharacterized LOC100623539
			Chr.3:18609810:18612001	EMBL	LOC100623653/SPN	sialophorin
			Chr.3:18626909:18633176	EMBL	LOC100623749/KCTD13	potassium channel tetramerization domain containing 13
66	5.63388	Chr.3:20099620-20120561	NA
67	4.82543	Chr.3:20966550-20971285	Chr.3:20873480:21404609	EMBL	HS3ST4	heparan sulfate (glucosamine) 3-O-sulfotransferase 4
68	7.19535	Chr.3:38414677-38852652	Chr.3:38730150:38759151	EMBL	ANKS3	ankyrin repeat and sterile alpha motif domain containing 3
			Chr.3:38626491:38662808	EMBL	GLYR1	glyoxylate reductase 1 homolog (Arabidopsis)
			Chr.3:38812751:38816975	EMBL	LOC100510896/UBALD1	UBA-like domain containing 1
			Chr.3:38748316:38751073	EMBL	LOC100511443/NUDT16L1	nudix (nucleoside diphosphate linked moiety X)-type motif 16-like 1
			Chr.3:38665099:38671065	EMBL	LOC100525282/ROGDI	rogdi homolog
			Chr.3:38713536:38726369	EMBL	LOC100525811/C3H16orf71	chromosome 3 open reading frame, human C16orf71
			Chr.3:38670635:38672121	EMBL	LOC100525984/SMIM22	small integral membrane protein 22
			Chr.3:38677344:38688095	EMBL	LOC100624981	septin 12
			Chr.3:38704458:38711554	EMBL	LOC100625066/ZNF500	zinc finger protein 500
			Chr.3:38823033:38831126	EMBL	LOC100738369/C3H16orf96	chromosome 3 open reading frame, human C16orf96
			Chr.3:38591288:38607560	EMBL	LOC100738591	ubinuclein-1-like
			Chr.3:38608574:38612474	EMBL	LOC100738619	ubinuclein-1-like
			Chr.3:38754595:38806662	EMBL	MGRN1	mahogunin ring finger 1, E3 ubiquitin protein ligase
			Chr.3:38466394:38517785	EMBL	PPL	periplakin
			Chr.3:38406992:38448047	EMBL	SEC14L5	SEC14-like lipid binding 5
			Chr.3:38520274:38536586	EMBL	UBN1	ubinuclein 1
			Chr.3:38500484:38504939	NCBI	LOC102164537	uncharacterized LOC102164537
			Chr.3:38845950:38889846	NCBI	LOC102159436	uncharacterized protein C16orf96-like
69	8.94782	Chr.3:40440733-40671307	Chr.3:40538558:40544947	EMBL	CCDC64B	coiled-coil domain containing 64B
			Chr.3:40527836:40528581	EMBL	CLDN6	claudin 6
			Chr.3:40525809:40526986	EMBL	CLDN9	claudin 9
			Chr.3:40599285:40636182	EMBL	LOC100519651/TCEB2	transcription elongation factor B (SIII), polypeptide 2 (18kDa, elongin B)
			Chr.3:40546089:40568204	EMBL	LOC100626072/MMP25	matrix metallopeptidase 25
			Chr.3:40486468:40489735	EMBL	LOC100627080/PAQR4	progestin and adipoQ receptor family member IV
			Chr.3:40454548:40457291	EMBL	LOC100627836	uncharacterized LOC100627836
			Chr.3:40533919:40535993	EMBL	LOC100736616/HCFC1R1	host cell factor C1 regulator 1 (XPO1 dependent)
			Chr.3:40661126:40673509	EMBL	LOC100736802/ FLYWCH1	FLYWCH-type zinc finger 1
			Chr.3:40483494:40485469	EMBL	LOC100737079/KREMEN2	kringle containing transmembrane protein 2
			Chr.3:40501748:40519313	EMBL	LOC100737121	ATP-dependent RNA helicase glh-2-like
			Chr.3:40600389:40601806	EMBL	LOC100737205	uncharacterized LOC100737205
			Chr.3:40640468:40642441	EMBL	LOC100737240/PRSS33	protease, serine, 33
			Chr.3:40642464:40652617	EMBL	LOC100737290	putative serine protease 41
			Chr.3:40490568:40496602	EMBL	PKMYT1	protein kinase, membrane associated tyrosine/threonine 1
			Chr.3:40613487:40631943	EMBL	SRRM2	serine/arginine repetitive matrix 2
			Chr.3:40535339:40538529	EMBL	THOC6	THO complex 6
			Chr.3:40531677:40533682	EMBL	TNFRSF12A	tumor necrosis factor receptor superfamily, member 12A
			Chr.3:40478579:40483042	EMBL	ZNF205	zinc finger protein 205
			Chr.3:40581662:40587341	EMBL	ZSCAN10	zinc finger and SCAN domain containing 10
			Chr.3:40517312:40522309	NCBI	LOC102158577	vegetative cell wall protein gp1-like
			Chr.3:40538558:40545945	NCBI	BICDL2	BICD family like cargo adaptor 2
			Chr.3:40612053:40613361	NCBI	LOC102167849	uncharacterized LOC102167849
70	7.89903	Chr.3:41967307-42807128	Chr.3:42433939:42466318	EMBL	ABCA3	ATP-binding cassette, sub-family A (ABC1), member 3
			Chr.3:41973056:41985898	EMBL	BAIAP3	BAI1-associated protein 3
			Chr.3:42408686:42418804	EMBL	E4F1	E4F transcription factor 1
			Chr.3:42082201:42083444	EMBL	LOC100514953/C3H16orf91	chromosome 3 open reading frame, human C16orf91
			Chr.3:41986415:41989279	EMBL	LOC100515431/TSR3	TSR3, 20S rRNA accumulation, homolog (S. cerevisiae)
			Chr.3:41995359:41995655	EMBL	LOC100515604	NADH dehydrogenase [ubiquinone] 1 alpha subcomplex subunit 2-like
			Chr.3:42197275:42199787	EMBL	LOC100515774/GFER	growth factor, augmenter of liver regeneration
			Chr.3:42202643:42205460	EMBL	LOC100515947/SYNGR3	synaptogyrin 3
			Chr.3:42239830:42245872	EMBL	LOC100516255/NTHL1	nth-like DNA glycosylase 1
			Chr.3:42344040:42349574	EMBL	LOC100516791	ras-related protein Rab-26
			Chr.3:42640736:42658358	EMBL	LOC100518243/CCNF	cyclin F
			Chr.3:42635729:42639519	EMBL	LOC100518420	chromosome 3 open reading frame, human C16orf59
			Chr.3:42706987:42716475	EMBL	LOC100518775/AMDHD2	amidohydrolase domain containing 2
			Chr.3:42700735:42706647	EMBL	LOC100518959/ATP6V0C	ATPase, H+ transporting, lysosomal 16kDa, V0 subunit c
			Chr.3:41989380:42011425	EMBL	LOC100522604/GNPTG	N-acetylglucosamine-1-phosphate transferase, gamma subunit
			Chr.3:42011945:42078431	EMBL	LOC100522985/UNKL	unkempt family zinc finger-like
			Chr.3:42129774:42136130	EMBL	LOC100523364	pentraxin-4-like
			Chr.3:42192183:42194137	EMBL	LOC100523543/NOXO1	NADPH oxidase organizer 1
			Chr.3:42209053:42218736	EMBL	LOC100523896/ZNF598	zinc finger protein 598
			Chr.3:42351084:42360075	EMBL	LOC100524077	uncharacterized LOC100524077
			Chr.3:42371549:42395384	EMBL	LOC100524247/CASKIN1	CASK interacting protein 1
			Chr.3:42759865:42775950	EMBL	LOC100525690/KCTD5	potassium channel tetramerization domain containing 5
			Chr.3:42093714:42103149	EMBL	LOC100620272	coiled-coil domain-containing protein 154-like
			Chr.3:42560083:42560951	EMBL	LOC100622811	40S ribosomal protein S2 pseudogene
			Chr.3:42102528:42123807	EMBL	LOC100626534	H(+)/Cl(-) exchange transporter 7
			Chr.3:42509756:42520146	EMBL	LOC100737559/RNPS1	RNA binding protein S1, serine-rich domain
			Chr.3:42419957:42421351	EMBL	LOC100738142/DSE1L2	deoxyribonuclease I-like 2
			Chr.3:42421767:42431080	EMBL	LOC100738177/ECI1	enoyl-CoA delta isomerase 1
			Chr.3:42479463:42502259	EMBL	LOC100738262	caskin-1-like
			Chr.3:42504040:42509893	EMBL	LOC100738291	E3 ubiquitin-protein ligase TRAF7-like
			Chr.3:42578342:42608711	EMBL	LOC100738361	ATP-binding cassette sub-family A member 3-like
			Chr.3:42781259:42790177	EMBL	LOC100738476/PRSS27	protease, serine 27
			Chr.3:42394889:42398656	EMBL	LOC100738908/MLST8	MTOR associated protein, LST8 homolog
			Chr.3:42398545:42400066	EMBL	LOC100738953/BRICD5	BRICHOS domain containing 5
			Chr.3:42401342:42404184	EMBL	LOC100739035/PGP	phosphoglycolate phosphatase
			Chr.3:42470478:42476012	EMBL	LOC100739113	ras-related protein Rab-26
			Chr.3:42223887:42224637	EMBL	NPW	neuropeptide W
			Chr.3:42626993:42629434	EMBL	NTN3	netrin 3
			Chr.3:42790952:42824661	EMBL	PDPK1	3-phosphoinositide dependent protein kinase 1
			Chr.3:42281759:42331947	EMBL	PKD1	polycystic kidney disease 1 (autosomal dominant)
			Chr.3:42205136:42239173	EMBL	SLC9A3R2	solute carrier family 9, subfamily A (NHE3, cation proton antiporter 3), member 3 regulator 2
			Chr.3:42353135:42369768	EMBL	TRAF7	TNF receptor-associated factor 7, E3 ubiquitin protein ligase
			Chr.3:42246684:42282092	EMBL	TSC2	tuberous sclerosis 2
71	8.56052	Chr.3:42957871-43071250	Chr.3:42963095:43014116	EMBL	LOC100624746/IARS	isoleucyl-tRNA synthetase
			Chr.3:43030231:43051394	EMBL	LOC100739149	isoleucine--tRNA ligase, cytoplasmic
72	6.37258	Chr.3:43110127-43607654	Chr.3:43350293:43377535	EMBL	ASPN	asporin
			Chr.3:43566621:43602239	EMBL	IPPK	inositol 1,3,4,5,6-pentakisphosphate 2-kinase
			Chr.3:43330893:43339239	EMBL	LOC100511925/OMD	osteomodulin
			Chr.3:43196862:43226765	EMBL	LOC100623684	isoleucine--tRNA ligase, cytoplasmic
			Chr.3:43260769:43492711	EMBL	LOC100623867/CENPP	centromere protein P
			Chr.3:43389881:43399997	EMBL	LOC100624844	extracellular matrix protein 2-like
			Chr.3:43187440:43193132	EMBL	LOC100739474	nucleolar protein 8-like
			Chr.3:43246631:43259180	EMBL	LOC100739576	mimecan-like
			Chr.3:43494947:43499740	EMBL	LOC100739651	inositol-pentakisphosphate 2-kinase-like
			Chr.3:43227192:43244305	EMBL	NOL8	nucleolar protein 8
			Chr.3:43105404:43110891	NCBI	ZNF484	zinc finger protein 484
			Chr.3:43317838:43320607	NCBI	LOC102167011	uncharacterized LOC102167011
			Chr.3:43457616:43480360	NCBI	LOC102166778	extracellular matrix protein 2-like
73	5.77479	Chr.3:75562249-75799844	Chr.3:75738723:75762899	EMBL	C3H2orf42	chromosome 3 open reading frame, human C2orf42
			Chr.3:75711761:75718510	EMBL	LOC100736894/TIA1	TIA1 cytotoxic granule-associated RNA binding protein
			Chr.3:75694407:75699556	NCBI	LOC102162328	uncharacterized LOC102162328
			Chr.3:75776858:75800089	NCBI	LOC102162538	uncharacterized LOC102162538
74	5.72835	Chr.3:76680902-76715714	Chr.3:76590213:76839530	EMBL	ANTXR1	anthrax toxin receptor 1
75	11.5679	Chr.3:77090015-77374423	Chr.3:77002872:77096316	EMBL	ARHGAP25	Rho GTPase activating protein 25
			Chr.3:77127236:77132905	EMBL	BMP10	bone morphogenetic protein 10
			Chr.3:77362333:77367785	EMBL	LOC100514762	F-box only protein 48-like
			Chr.3:77289327:77363182	EMBL	LOC100516073/APLF	aprataxin and PNKP like factor
			Chr.3:77222827:77239445	EMBL	LOC100737690/PROKR1	prokineticin receptor 1
			Chr.3:77147008:77150693	NCBI	LOC102165711	uncharacterized LOC102165711
			Chr.3:77239518:77254139	NCBI	LOC102157446	transmembrane and coiled-coil domains protein 1-like
			Chr.3:77289843:77317806	NCBI	LOC102166497	uncharacterized LOC102166497
76	7.71929	Chr.3:78080175-78099180	NA
77	6.84179	Chr.3:80481045-80669378	Chr.3:80489822:80525171	EMBL	ACTR2	ARP2 actin-related protein 2 homolog (yeast)
78	4.57065	Chr.3:81102777-81409446	Chr.3:81192686:81262670	EMBL	AFTPH	aftiphilin
			Chr.3:81322371:81326181	EMBL	LOC100270690/LGALSL	lectin, galactoside-binding-like
			Chr.3:81132018:81152224	EMBL	LOC100518606/SERTAD2	SERTA domain containing 2
			Chr.3:81161648:81191493	NCBI	LOC102161302	uncharacterized LOC102161302
			Chr.3:81262363:81264611	NCBI	LOC102161655	uncharacterized proline-rich protein
			Chr.3:81334596:81346696	NCBI	LOC102161734	uncharacterized LOC102161734
79	6.95571	Chr.3:103321265-103323480	NA
80	5.36182	Chr.3:117193489-117318773	Chr.3:117166535:117198019	EMBL	LOC100519832/WDR43	WD repeat domain 43
			Chr.3:117217358:117220442	EMBL	LOC100520017	tRNA (adenine(58)-N(1))-methyltransferase, mitochondrial
			Chr.3:117199035:117209863	EMBL	LOC100739020	tRNA (adenine(58)-N(1))-methyltransferase, mitochondrial-like
			Chr.3:117279562:117297985	EMBL	LOC100739063	speedy protein A-like
			Chr.3:117257014:117275122	EMBL	PPP1CB	protein phosphatase 1, catalytic subunit, beta isozyme
			Chr.3:117220428:117261217	EMBL	SPDYA	speedy homolog A (Xenopus laevis)
			Chr.3:117279739:117287256	NCBI	LOC100739063	speedy protein A-like
81	6.62944	Chr.3:121287730-121424567	Chr.3:121349945:121379022	EMBL	NCOA1	nuclear receptor coactivator 1
82	4.93838	Chr.3:137649601-137759947	Chr.3:137666404:137683529	EMBL	IRG6/RSAD2	radical S-adenosyl methionine domain containing 2
			Chr.3:137582431:137652423	EMBL	LOC100514456	E3 ubiquitin-protein ligase RNF144A-like
			Chr.3:137688692:137702589	EMBL	LOC100623872/CMPK2	cytidine monophosphate (UMP-CMP) kinase 2, mitochondrial
83	6.88619	Chr.4:6162469-6175638	Chr.4:6135474:6238772	EMBL	KHDRBS3	KH domain containing, RNA binding, signal transduction associated 3
84	6.39696	Chr.4:12628314-12651100	NA
85	4.73673	Chr.4:43336792-43430685	NA
86	4.81833	Chr.4:44591204-44751574	Chr.4:44708358:44728119	EMBL	LOC100153417/C4H8orf37	chromosome 4 open reading frame, human C8orf37
			Chr.4:44728561:44728642	NCBI	TRNAS-AGA	transfer RNA serine (anticodon AGA)
			Chr.4:44710957:44712078	NCBI	LOC102164456	uncharacterized LOC102164456
87	7.9673	Chr.4:47500407-47599740	NA
88	6.48056	Chr.4:53117484-53335343	Chr.4:53295462:53597424	EMBL	MMP16	matrix metallopeptidase 16 (membrane-inserted)
89	7.39362	Chr.4:55932479-56258481	Chr.4:56157606:56174359	EMBL	CA2	carbonic anhydrase II
			Chr.4:56190405:56200779	EMBL	CA3	carbonic anhydrase III
			Chr.4:56212773:56214081	EMBL	LOC100154871	dynactin subunit 4 pseudogene
90	5.40064	Chr.4:56422059-56469666	Chr.4:56422801:56464500	EMBL	LOC100152714/CA13	carbonic anhydrase XIII
91	4.54728	Chr.4:61761040-61785258	Chr.4:61737002:61776997	EMBL	LOC100153122	protein misato homolog 1-like
92	5.74098	Chr.4:82205960-82218792	Chr.4:82213691:82215574	EMBL	LOC100514834	uncharacterized LOC100514834
93	6.22736	Chr.4:82753228-82844922	Chr.4:82713429:82765981	EMBL	LOC100152890/LYN	LYN proto-oncogene, Src family tyrosine kinase
94	5.31603	Chr.4:93553769-93593390	Chr.4:93571716:93876080	EMBL	PBX1	pre-B-cell leukemia homeobox 1
95	10.0357	Chr.4:117462993-117600843	Chr.4:117502005:117511406	EMBL	LRIG2	leucine-rich repeats and immunoglobulin-like domains 2
			Chr.4:117577296:117581227	NCBI	LOC102164274	COPII coat assembly protein SEC16-like
96	5.07239	Chr.4:128456431-128467070	NA
97	5.64706	Chr.4:131291018-131292811	NA
98	5.48672	Chr.4:131360524-131411785	NA
99	6.12366	Chr.4:131433135-131434711	NA
100	5.67662	Chr.5:782863-802458	NA
101	6.71323	Chr.5:6039635-6048218	Chr.5:6042584:6044651	EMBL	ATF4	activating transcription factor 4
			Chr.5:6044792:6047916		LOC102161866	uncharacterized LOC102161866
102	4.80822	Chr.5:10358354-10358574	NA
103	5.74266	Chr.5:11186472-11272792	NA
104	4.86591	Chr.5:11425736-11555046	NA
105	6.22181	Chr.5:12860457-12860549	Chr.5:12647091:12922405	EMBL	LOC100520194	ankyrin repeat and BTB/POZ domain-containing protein BTBD11
106	8.03993	Chr.5:76248304-76249029	NA
107	6.53157	Chr.5:110321066-110335403	Chr.5:110211538:110348829	EMBL	LOC100516442	glycosyltransferase-like protein LARGE1
108	6.08484	Chr.5:110693916-110875445	Chr.5:110709280:110717429	EMBL	LOC100519151/TRABD	TraB domain containing
			Chr.5:110795869:110814870	EMBL	LOC100519843/MLC1	megalencephalic leukoencephalopathy with subcortical cysts 1
			Chr.5:110869422:110906353	EMBL	LOC100520675/TTLL8	tubulin tyrosine ligase-like family member 8
			Chr.5:110733180:110790452	EMBL	MOV10L1	Mov10 RISC complex RNA helicase like 1
			Chr.5:110720901:110729047	EMBL	PANX2	pannexin 2
			Chr.5:110690389:110703696	EMBL	SELO	selenoprotein O
109	6.17108	Chr.6:8602046-8707859	NA
110	6.24885	Chr.6:28294836-28457069	Chr.6:28295653:28300960	NCBI	LOC102157466	uncharacterized LOC102157466
			Chr.6:28350249:28351475	NCBI	LOC102157545	uncharacterized LOC102157545
			Chr.6:28350456:28352717	NCBI	LOC102157623	uncharacterized LOC102157623
111	4.63023	Chr.6:78861462-78934227	NA
112	5.09511	Chr.6:80104099-80107696	Chr.6:80024322:80106252	EMBL	PTPRU	protein tyrosine phosphatase, receptor type, U
113	9.07211	Chr.6:80274787-80299336	Chr.6:80193949:80299558	EMBL	LOC100516323	receptor-type tyrosine-protein phosphatase T-like
114	6.96456	Chr.6:80437420-80474143	Chr.6:80464243:80473416	NCBI	LOC102165775	uncharacterized LOC102165775
115	6.15859	Chr.6:80737751-80822678	Chr.6:80806399:80808717	NCBI	LOC102163230	uncharacterized LOC102163230
			Chr.6:80820247:80824460	NCBI	LOC102163317	uncharacterized LOC102163317
116	5.69752	Chr.6:81023305-81080612	Chr.6:81068824:81095217	EMBL	LOC100624193/LAPTM5	lysosomal protein transmembrane 5
			Chr.6:81047913:81056255	EMBL	MATN1	matrilin 1, cartilage matrix protein
117	6.28044	Chr.6:81586916-81646805	Chr.6:81596424:81632305	EMBL	LOC100737486/ZCCHC17	zinc finger, CCHC domain containing 17
			Chr.6:81632669:81655593	EMBL	LOC100737528/FABP3	fatty acid binding protein 3, muscle and heart
			Chr.6:81644325:81646579	NCBI	LOC102164184	uncharacterized LOC102164184
118	9.69606	Chr.6:82541425-82761603	Chr.6:82728285:82737483	EMBL	EIF3I	eukaryotic translation initiation factor 3, subunit I
			Chr.6:82718640:82723915	EMBL	LOC100518560/DCDC2B	doublecortin domain containing 2B
			Chr.6:82715469:82718142	EMBL	LOC100518737/IQCC	IQ motif containing C
			Chr.6:82666119:82668478	EMBL	LOC100518914	MARCKS-related protein
			Chr.6:82651767:82654453	EMBL	LOC100519371	uncharacterized LOC100519371
			Chr.6:82644455:82645264	EMBL	LOC100519550	protein FAM229A
			Chr.6:82690613:82692102	EMBL	LOC100519719/FAM167B	family with sequence similarity 167, member B
			Chr.6:82668670:82683978	EMBL	LOC100521667	histone deacetylase 1
			Chr.6:82620116:82644314	EMBL	LOC100621713	importin subunit alpha-7-like
			Chr.6:82695190:82706558	EMBL	LOC100622277	myotubularin-related protein 9-like
			Chr.6:82724214:82728262	EMBL	LOC100738478/TMEM234	transmembrane protein 234
			Chr.6:82546067:82549236	EMBL	LOC100739393	transmembrane protein 39B-like
			Chr.6:82556730:82566465	EMBL	LOC100739434	KH domain-containing, RNA-binding, signal transduction-associated protein 1-like
			Chr.6:82743358:82769124	EMBL	LOC100739580	myotubularin-related protein 9-like
			Chr.6:82743335:82755544	EMBL	TXLNA	taxilin alpha
119	8.35022	Chr.6:82958401-83041048	Chr.6:82962591:83000384	EMBL	LOC100620574/ZBTB8A	zinc finger and BTB domain containing 8A
			Chr.6:82938420:83041339	EMBL	LOC100620677/RBBP4	retinoblastoma binding protein 4
			Chr.6:83034072:83052966	EMBL	SYNC	syncoilin, intermediate filament protein
			Chr.6:83010429:83019536	NCBI	ZBTB8OS	zinc finger and BTB domain containing 8 opposite strand
120	12.69	Chr.6:83940808-84077674	Chr.6:83869251:84145431	EMBL	LOC100523068	CUB and sushi domain-containing protein 2-like
121	10.6277	Chr.6:84299435-84517740	Chr.6:84319719:84361009	EMBL	LOC100522874/C6H1orf94	chromosome 6 open reading frame, human C1orf94
			Chr.6:84312903:84319066	EMBL	LOC100736806	uncharacterized LOC100736806
122	7.10525	Chr.6:84868057-85143173	Chr.6:84794867:84924834	EMBL	LOC100523796	eyes absent homolog 3-like
			Chr.6:85026824:85147869	EMBL	ZMYM4	zinc finger, MYM-type 4
123	5.42045	Chr.6:94535854-94578342	NA
124	6.12586	Chr.6:95425301-95527494	NA
125	6.29829	Chr.6:96165179-96227913	Chr.6:95992232:96227466	EMBL	LOC100627012	disks large-associated protein 1
126	6.30167	Chr.6:103465061-103531568	Chr.6:103481941:103483314	NCBI	LOC102159539	uncharacterized LOC102159539
127	16.5552	Chr.7:55136-710586	Chr.7:48086:164581	EMBL	EXOC2	exocyst complex component 2
			Chr.7:363739:523888	EMBL	LOC100156357	TBC1 domain family member 22B-like
			Chr.7:673612:682195	EMBL	LOC100622976	forkhead box protein F2
			Chr.7:526650:532176	EMBL	LOC100739394	coiled-coil domain-containing protein 167-like
			Chr.7:408062:421613	NCBI	LOC102158599	E3 ubiquitin-protein ligase RNF8-like
			Chr.7:426560:429065	NCBI	LOC102158493	uncharacterized LOC102158493
			Chr.7:678513:687706	NCBI	LOC102157853	uncharacterized LOC102157853
128	6.02578	Chr.7:1740086-1787082	Chr.7:1752826:1766924	EMBL	LOC100155921/WRNIP1	Werner helicase interacting protein 1
			Chr.7:1783253:1792394	EMBL	SERPINB1	serpin peptidase inhibitor, clade B (ovalbumin), member 1
			Chr.7:1668984:1745594	NCBI	MYLK4	myosin light chain kinase family member 4
129	6.4392	Chr.7:10476212-10487991	Chr.7:10441676:10489712	EMBL	LOC100622855	ran-binding protein 9-like
130	6.28476	Chr.7:46578115-46626953	NA
131	7.48444	Chr.7:59721350-59884401	Chr.7:59631040:59745719	EMBL	ABHD2	abhydrolase domain containing 2
			Chr.7:59790072:59865527	EMBL	FANCI	Fanconi anemia, complementation group I
			Chr.7:59759817:59774992	EMBL	LOC100521278/RLBP1	retinaldehyde binding protein 1
			Chr.7:59864724:59882407	EMBL	POLG	polymerase (DNA directed), gamma
132	8.08366	Chr.7:60246223-60417535	Chr.7:60240145:60255061	EMBL	ANPEP	alanyl (membrane) aminopeptidase
			Chr.7:60284224:60346605	EMBL	AP3S2	adaptor-related protein complex 3, sigma 2 subunit
			Chr.7:60353276:60367560	EMBL	C7H15orf38/ARPIN	actin-related protein 2/3 complex inhibitor
133	7.533	Chr.7:101627183-101735899	Chr.7:101559343:101641880	NCBI	LOC102159669	uncharacterized LOC102159669
134	6.69426	Chr.7:114015699-114111668	NA
135	6.27691	Chr.7:125933927-125965441	NA
136	3.83164	Chr.8:3977244-4040950	Chr.8:4036953:4079078	EMBL	AFAP1	actin filament associated protein 1
			Chr.8:3962102:4004672	NCBI	SORCS2	VPS10 domain-containing receptor SorCS2
137	5.17019	Chr.8:5770016-5775086	NA
138	6.839	Chr.8:42930655-42958321	Chr.8:42934668:42968497	NCBI	LOC102161748	uncharacterized LOC102161748
139	5.32701	Chr.8:43214339-43216554	NA
140	4.06896	Chr.8:43364973-43368340	NA
141	5.06856	Chr.8:43569196-43657175	Chr.8:43550231:43601377	EMBL	KIT	v-kit Hardy-Zuckerman 4 feline sarcoma viral oncogene homolog
142	5.09332	Chr.8:43841028-43972581	Chr.8:43919446:43966676	EMBL	KDR	kinase insert domain receptor
			Chr.8:43866727:43868130	EMBL	LOC100627316	mitochondrial-processing peptidase subunit beta pseudogene
143	5.15754	Chr.8:45762808-45938874	Chr.8:45677141:45768037	EMBL	KLHL2	kelch-like family member 2
			Chr.8:45924164:45944878	EMBL	LOC100512847/TMEM192	transmembrane protein 192
144	6.20438	Chr.8:47090364-47434109	NA
145	4.88883	Chr.8:48409949-48415756	NA
146	7.47124	Chr.8:48984634-49266389	NA
147	5.68505	Chr.8:51141432-51285526	NA
148	5.13944	Chr.8:52351481-52581909	NA
149	4.81093	Chr.8:53782532-53784512	NA
150	7.82544	Chr.8:55208909-55760237	Chr.8:55470833:55498964	EMBL	LOC100517956/TMA16	translation machinery associated 16 homolog (S. cerevisiae)
			Chr.8:55623827:55902470	EMBL	LOC100518849	E3 ubiquitin-protein ligase MARCH1-like
			Chr.8:55453372:55456001	EMBL	LOC100624724	transketolase-like protein 2
			Chr.8:55506936:55519041	EMBL	LOC100738764	E3 ubiquitin-protein ligase MARCH1
			Chr.8:55592149:55594016	EMBL	LOC100738805	transketolase-like protein 2
			Chr.8:55281664:55282923	EMBL	NPY1R	neuropeptide Y receptor Y1
			Chr.8:55309150:55310490	EMBL	NPYR5	neuropeptide Y receptor Y5
			Chr.8:55432570:55436449	NCBI	LOC102158972	uncharacterized LOC102158972
			Chr.8:55659915:55902504	NCBI	LOC102159670	uncharacterized LOC102159670
151	10.7294	Chr.8:57463293-57721287	Chr.8:57628888:57634387	EMBL	HOPX	HOP homeobox
			Chr.8:57511290:57518490	EMBL	LOC100520393/SPINK2	serine peptidase inhibitor, Kazal type 2 (acrosin-trypsin inhibitor)
			Chr.8:57713106:57762369	EMBL	LOC100521633/THEGL	theg spermatid protein-like
			Chr.8:57440573:57466453	NCBI	REST	RE1 silencing transcription factor
152	5.45031	Chr.8:58436163-58544470	Chr.8:58444183:58497229	NCBI	LOC102165777	uncharacterized LOC102165777
153	4.45078	Chr.8:58828065-59130580	Chr.8:59064683:59139438	EMBL	IGFBP7	insulin-like growth factor binding protein 7
			Chr.8:58821182:58867366	EMBL	LOC100523077	polyprenol reductase
			Chr.8:59017587:59018193	EMBL	LOC100620901	M-phase-specific PLK1-interacting protein-like
			Chr.8:58976276:58989075	EMBL	LOC100621006	RE1-silencing transcription factor-like
			Chr.8:58998627:59009510	EMBL	LOC100621115	nitric oxide-associated protein 1-like
			Chr.8:59014276:59064949	EMBL	POLR2B	polymerase (RNA) II (DNA directed) polypeptide B, 140kDa
154	4.17074	Chr.8:59236351-59692365	Chr.8:59226736:59253347	NCBI	LOC102157469	uncharacterized LOC102157469
			Chr.8:59250803:59255082	NCBI	LOC102168174	uncharacterized LOC102168174
			Chr.8:59389564:59425180	NCBI	LOC102157668	uncharacterized LOC102157668
			Chr.8:59380682:59434958	NCBI	LOC102157811	uncharacterized LOC102157811
155	6.3206	Chr.8:60649748-60987944	NA
156	4.39856	Chr.8:61498360-62169164	NA
157	3.90515	Chr.8:62836652-63133287	NA
158	5.87104	Chr.8:65599104-65773105	NA
159	5.21104	Chr.8:68505206-68741672	NA
160	10.2513	Chr.8:69566334-69988936	Chr.8:69658865:69740137	EMBL	CENPC1/CENPC	centromere protein C
			Chr.8:69901154:69911347	EMBL	GNRHR	gonadotropin-releasing hormone receptor
			Chr.8:69917742:69979915	EMBL	LOC100512727/TMPRSS11D	transmembrane protease serine 11D
			Chr.8:69757015:69797130	EMBL	LOC100525760/STAP1	signal transducing adaptor family member 1
			Chr.8:69745038:69745743	EMBL	LOC100737945	ribulose-phosphate 3-epimerase-like
			Chr.8:69808459:69894688	EMBL	UBA6	ubiquitin-like modifier activating enzyme 6
			Chr.8:69920593:69921999	NCBI	LOC102163078	60S ribosomal protein L15-like
161	6.90504	Chr.8:70937614-71233566	Chr.8:71065582:71079599	EMBL	LOC100624541/SULT1B1	sulfotransferase family, cytosolic, 1B, member 1
			Chr.8:70942257:70976291	EMBL	LOC100624700	UDP-glucuronosyltransferase 2C1-like
			Chr.8:71102122:71111895	EMBL	LOC100624891	UDP-glucuronosyltransferase 2C1-like
			Chr.8:71171891:71178359	EMBL	LOC100625436	mucin-7-like
			Chr.8:71220968:71235154	EMBL	LOC100625638/AMTN	amelotin
			Chr.8:70986334:71021849	EMBL	UGT2A1	UDP glucuronosyltransferase 2 family, polypeptide A1, complex locus
162	12.0281	Chr.8:71270760-72013805	Chr.8:71288922:71302169	EMBL	AMBN	ameloblastin (enamel matrix protein)
			Chr.8:71324258:71338977	EMBL	ENAM	enamelin
			Chr.8:71499211:71515273	EMBL	LOC100516986/GRSF1	G-rich RNA sequence binding factor 1
			Chr.8:71555952:71604342	EMBL	LOC100517174/MOB1B	MOB kinase activator 1B
			Chr.8:71614985:71640528	EMBL	LOC100517354/DCK	deoxycytidine kinase
			Chr.8:71347072:71358511	EMBL	LOC100625252/JCHAIN	joining chain of multimeric IgA and IgM
			Chr.8:71362322:71364731	EMBL	LOC100625532	AP-1 complex subunit sigma-2-like
			Chr.8:71782534:71804967	EMBL	LOC100739482	electrogenic sodium bicarbonate cotransporter 1-like
			Chr.8:71403253:71490028	EMBL	RUFY3	RUN and FYVE domain containing 3
			Chr.8:71840708:72045986	EMBL	SLC4A4	solute carrier family 4, sodium bicarbonate cotransporter, member 4
			Chr.8:71384055:71385672	EMBL	UTP3	UTP3, small subunit (SSU) processome component, homolog (S. cerevisiae)
			Chr.8:71447604:71448501	NCBI	LOC102167820	uncharacterized LOC102167820
			Chr.8:71392050:71403092	NCBI	LOC102157764	uncharacterized LOC102157764
163	5.62457	Chr.8:74659845-74683491	NA
164	5.51687	Chr.8:75092888-75119856	NA
165	5.91052	Chr.8:76950356-77122813	Chr.8:77067801:77068623	EMBL	LOC100512669	tropomyosin alpha-3 chain pseudogene
			Chr.8:76989165:76999264	EMBL	LOC100523979/CCNG2	cyclin G2
			Chr.8:77099328:77173972	EMBL	LOC100624092	graves disease carrier protein pseudogene
166	4.98371	Chr.8:116470317-116472392	NA
167	5.22067	Chr.8:131514143-131581353	Chr.8:131418363:131629484	EMBL	LOC100737772	sperm-tail PG-rich repeat-containing protein 2-like
168	7.89041	Chr.8:148318210-148484821	Chr.8:148310617:148326957	EMBL	CSN1S2	alpha(s2)-casein
			Chr.8:148440837:148444886	EMBL	CSN3	casein kappa
			Chr.8:148371697:148380452	EMBL	LOC100516867	mucin-5AC-like
			Chr.8:148456188:148465034	EMBL	ODAM	odontogenic, ameloblast asssociated
			Chr.8:148327808:148347301	NCBI	PRR27	proline rich 27
			Chr.8:148434518:148437538	NCBI	LOC102160518	uncharacterized LOC102160518
			Chr.8:148460344:148472453	NCBI	LOC102160599	uncharacterized LOC102160599
			Chr.8:148477842:148480980	NCBI	LOC102160683	uncharacterized LOC102160683
169	8.52749	Chr.9:44454513-44465001	Chr.9:44457309:44523442	EMBL	DIXDC1	DIX domain containing 1
170	6.29442	Chr.9:59506453-59613023	Chr.9:59575357:59590469	NCBI	LOC102161918	uncharacterized LOC102161918
171	6.52099	Chr.10:5853757-5853839	NA
172	6.64129	Chr.10:19322780-19365844	Chr.10:19353159:19359708	EMBL	LOC100623289/ZBTB18	zinc finger and BTB domain containing 18
			Chr.10:19330149:19350637	NCBI	LOC102157426	uncharacterized LOC102157426
173	7.38144	Chr.10:21005484-21083202	Chr.10:20923785:21568712	EMBL	SMYD3	SET and MYND domain containing 3
174	4.74847	Chr.10:21373199-21386616	Chr.10:20923785:21568712	EMBL	SMYD3	SET and MYND domain containing 3
			Chr.10:21380800:21391917	NCBI	TFB2M	transcription factor B2, mitochondrial
175	6.13555	Chr.10:48728184-48731479	NA
176	5.4465	Chr.11:1707110-1736151	Chr.11:1711949:1784511	EMBL	SACS	sacsin molecular chaperone
177	7.08021	Chr.11:1849812-1860794	Chr.11:1858979:1955846	NCBI	TNFRSF19	TNF receptor superfamily member 19
178	8.10545	Chr.11:32588453-32913594	NA
179	5.79183	Chr.11:52540846-52614252	Chr.11:52560248:52582409	NCBI	LOC102166875	uncharacterized LOC102166875
180	5.85404	Chr.12:5134552-5159920	Chr.12:5129880:5207767	EMBL	RNF157	ring finger protein 157
181	7.85816	Chr.12:20062244-20149830	Chr.12:20029314:20091797	EMBL	BRCA1	breast cancer 1, early onset
			Chr.12:20135707:20140542	EMBL	LOC100624863	nuclear polyadenylated RNA-binding protein NAB2-like
			Chr.12:20093171:20126410	EMBL	NBR1	neighbor of BRCA1 gene 1
			Chr.12:20126620:20134791	EMBL	TMEM106A	transmembrane protein 106A
182	6.63953	Chr.13:6590972-6645627	NA
183	4.75496	Chr.13:39413951-39562084	NA
184	7.85008	Chr.13:42228668-42395388	Chr.13:42284269:42338234	EMBL	LOC100627348/CCDC66	coiled-coil domain containing 66
			Chr.13:42338886:42403673	EMBL	LOC100627450/FAM208A	family with sequence similarity 208, member A
185	7.33438	Chr.13:188663324-188663622	NA
186	7.73439	Chr.13:194393110-194393374	NA
187	5.75353	Chr.13:200757712-201070365	Chr.13:200800858:200801929	EMBL	LOC100523142	spindle and kinetochore-associated protein 1-like
188	6.5048	Chr.13:201108063-201353485	NA
189	7.60253	Chr.13:207890785-207909965	NA
190	8.07114	Chr.13:210377658-210418433	NA
191	6.09112	Chr.13:215621752-215623792	Chr.13:215576956:215639617	EMBL	C2CD2	C2 calcium-dependent domain containing 2
192	8.91855	Chr.13:216483385-216515468	Chr.13:216486678:216506031	EMBL	LOC100620715/WDR4	WD repeat domain 4
			Chr.13:216507839:216510245	NCBI	LOC102164848	uncharacterized LOC102164848
193	7.80304	Chr.14:22929690-23043595	NA
194	6.77878	Chr.14:26238477-26241073	Chr.14:26230178:26295538	EMBL	LOC100153193/RIMBP2	RIMS binding protein 2
195	7.05774	Chr.14:27762976-27819457	Chr.14:27770869:27803318	EMBL	LOC100623262/SLC15A4	solute carrier family 15 (oligopeptide transporter), member 4
196	6.49153	Chr.14:28690661-28705484	NA
197	6.71213	Chr.14:61483917-61486271	Chr.14:61442843:61548780	EMBL	LOC100156432/KCNK1	potassium channel, two pore domain subfamily K, member 1
			Chr.14:61464504:61547967	NCBI	LOC102159728	uncharacterized LOC102159728
198	6.89035	Chr.14:88765794-88766010	NA
199	9.10236	Chr.14:135519785-135551251	Chr.14:135520692:135522044	EMBL	ADRB1	adrenoceptor beta 1
200	7.60625	Chr.14:137758835-137835354	Chr.14:137797430:137848235	EMBL	LOC100156603/CCDC172	coiled-coil domain containing 172
201	7.89234	Chr.14:140278059-140278336	NA
202	5.20163	Chr.14:141319475-141366510	Chr.14:141285561:141346818	EMBL	SEC23IP	SEC23 interacting protein
203	5.51015	Chr.14:141681221-141702275	NA
204	9.31457	Chr.14:144278853-144330521	Chr.14:144290021:144307589	EMBL	BUB3	BUB3 mitotic checkpoint protein
			Chr.14:144283960:144286058	EMBL	LOC100157255/HMX2	H6 family homeobox 2
205	5.07234	Chr.14:144448413-144451951	NA
206	6.4729	Chr.14:144590319-144610449	NA
207	5.66669	Chr.15:4891824-4904136	NA
208	6.58619	Chr.15:26294153-26340397	Chr.15:26333090:26336606	NCBI	LOC102160744	uncharacterized LOC102160744
209	5.86541	Chr.15:44581786-44581848	NA
210	6.46862	Chr.15:48823580-48892848	NA
211	5.6911	Chr.15:50497701-50559498	NA
212	5.34617	Chr.15:55173393-55193161	NA
213	5.53658	Chr.15:82500261-82854605	Chr.15:82588672:82597608	EMBL	XIRP2	xin actin binding repeat containing 2
214	5.15179	Chr.15:88757908-88771381	Chr.15:88747074:88761875	EMBL	CDCA7	cell division cycle associated 7
215	6.45596	Chr.15:104036499-104369330	Chr.15:104067018:104105776	EMBL	COL3A1	collagen, type III, alpha 1
			Chr.15:104122882:104272687	EMBL	COL5A2	collagen, type V, alpha 2
216	6.55318	Chr.15:109469628-109619681	Chr.15:109588276:109589222	EMBL	LOC100627830	3-ketoacyl-CoA thiolase, mitochondrial pseudogene
217	6.35724	Chr.15:123523687-123526078	NA
218	6.70608	Chr.15:126451708-126564323	Chr.15:125918523:126652753	EMBL	LOC100525789/ERBB4	erb-b2 receptor tyrosine kinase 4
219	5.86541	Chr.15:144752080-144758948	NA
220	7.10229	Chr.15:146754925-146755250	NA
221	6.09508	Chr.16:4389609-4433430	Chr.16:4402805:4433051	EMBL	LOC100519060/OTULIN	OTU deubiquitinase with linear linkage specificity
222	7.20411	Chr.16:35635303-35745616	Chr.16:35696053:35700174	NCBI	LOC102162369	uncharacterized LOC102162369
			Chr.16:35723178:35731204	NCBI	LOC102162459	uncharacterized LOC102162459
223	6.04944	Chr.16:57487765-57487861	Chr.16:57478772:57500192	EMBL	LOC100525792/GABRP	gamma-aminobutyric acid (GABA) A receptor, pi
224	5.37971	Chr.16:62207260-62218625	NA
225	4.46093	Chr.16:73809156-73917147	Chr.16:73820977:73827486	EMBL	LOC100738933	60S ribosomal protein L22-like
226	5.15425	Chr.16:74189171-74222931	Chr.16:74198979:74246730	EMBL	GEMIN5	gem (nuclear organelle) associated protein 5
			Chr.16:74152564:74197352	EMBL	LOC100739015/MRPL22	mitochondrial ribosomal protein L22
227	6.67872	Chr.16:76106100-76173805	NA
228	7.08235	Chr.17:23651973-23701922	Chr.17:23684178:23695249	EMBL	LOC100156992	40S ribosomal protein SA-like
229	7.31631	Chr.17:41293774-41314543	Chr.17:41299142:41321526	EMBL	DNMT3B	DNA (cytosine-5-)-methyltransferase 3 beta
230	6.36446	Chr.17:55184997-55197238	Chr.17:55170832:55282100	EMBL	LOC100155989/ZMYND8	zinc finger, MYND-type containing 8
231	5.63666	Chr.17:55307765-55432409	NA
232	5.83083	Chr.17:63632036-63675211	NA
233	5.91868	Chr.17:68888131-68888442	Chr.17:68843329:68979179	EMBL	LOC100626354	cadherin-4
234	5.76527	Chr.18:40485977-40529373	Chr.18:40517583:40525143	NCBI	LOC102158660	uncharacterized LOC102158660
235	9.80978	Chr.18:43951415-44344272	Chr.18:43752382:44004168	EMBL	BBS9	Bardet-Biedl syndrome 9
			Chr.18:44339928:44356904	EMBL	LOC100738822/RP9	retinitis pigmentosa 9 protein
			Chr.18:44115079:44336191	EMBL	LOC100739060/BBS9	Bardet-Biedl syndrome 9
236	5.00704	Chr.18:47824974-47825047	Chr.18:47596237:47917241	EMBL	CHN2	chimerin 2
237	5.75241	Chr.18:52428110-52428301	NA
238	6.4533	Chr.18:54594401-54600091	NA
239	8.40237	Chr.18:58015094-58202879	Chr.18:57997858:58017387	NCBI	INHBA	inhibin beta A subunit
			Chr.18:58113829:58117433	NCBI	LOC102167524	uncharacterized LOC102167524
240	7.98133	Chr.18:58228427-58303584	NA
241	7.4006	Chr.18:59859730-59987568	Chr.18:59907363:59921728	EMBL	LOC100622254/RALA	v-ral simian leukemia viral oncogene homolog A (ras related)
			Chr.18:59931336:59938020	EMBL	LOC100622361/YAE1D1	Yae1 domain containing 1
242	2.77886	Chr.X:1357224-1452571	NA
243	3.0159	Chr.X:4798126-4798726	Chr.X:4788455:4823753	EMBL	PNPLA4	patatin-like phospholipase domain containing 4
244	1.52981	Chr.X:11036639-11151939	Chr.X:11046744:11047385	EMBL	LOC100157657	transcription factor BTF3-like
			Chr.X:11147708:11148907	EMBL	LOC100737464	aldo-keto reductase family 1 member B10-like
245	2.40039	Chr.X:11295324-11304568	Chr.X:11281874:11303137	EMBL	RAB9A	RAB9A, member RAS oncogene family
246	1.11375	Chr.X:11415002-11515912	Chr.X:11383105:11427519	EMBL	LOC100155237/GPM6B	glycoprotein M6B
247	1.28165	Chr.X:11556455-11600361	NA
248	2.72746	Chr.X:16386897-16489620	Chr.X:16334513:16459831	EMBL	PPEF1	protein phosphatase, EF-hand calcium binding domain 1
249	1.35683	Chr.X:16618393-16706758	Chr.X:16580417:16727443	EMBL	GPR64	adhesion G protein-coupled receptor G2
250	2.30892	Chr.X:17104378-17115705	Chr.X:16964561:17117904	EMBL	MAP3K15	mitogen-activated protein kinase kinase kinase 15
251	2.68973	Chr.X:19469437-19530528	Chr.X:19387593:19602421	EMBL	PHEX	phosphate regulating endopeptidase homolog, X-linked
252	2.73441	Chr.X:19658051-20122981	Chr.X:19715130:19739885	EMBL	LOC100524353	60S acidic ribosomal protein P1-like
253	2.69438	Chr.X:20257642-21168621	Chr.X:20433907:20435953	EMBL	LOC100524536/DDX53	DEAD (Asp-Glu-Ala-Asp) box polypeptide 53
			Chr.X:20852090:20903482	EMBL	PTCHD1	patched domain containing 1
			Chr.X:21163528:21169295	NCBI	LOC102165967	uncharacterized LOC102165967
			Chr.X:21167657:21189764	NCBI	PRDX4	peroxiredoxin 4
254	3.32567	Chr.X:25102136-25342398	Chr.X:25105530:25106105	EMBL	LOC100515291	density-regulated protein pseudogene
			Chr.X:25244316:25244612	EMBL	LOC100515983	dynein light chain 1, cytoplasmic-like
255	2.96571	Chr.X:25446831-25963491	NA
256	2.97731	Chr.X:26019936-26082706	NA
257	3.86186	Chr.X:26181017-26514293	NA
258	9.88637	Chr.X:26697060-28587705	Chr.X:28341520:28345017	EMBL	LOC100154079	melanoma-associated antigen B1-like
			Chr.X:28574893:28575324	EMBL	LOC100156010	40S ribosomal protein S23 pseudogene
			Chr.X:28294877:28331660	EMBL	LOC100156503	melanoma-associated antigen B4-like
			Chr.X:27279118:27282291	EMBL	LOC100516711	transcription factor SPT20 homolog pseudogene
			Chr.X:28021764:28070993	EMBL	LOC100621199/IL1RAPL1	interleukin 1 receptor accessory protein-like 1
			Chr.X:26691470:27186881	EMBL	LOC100737781	interleukin-1 receptor accessory protein-like 1-like
			Chr.X:27486792:27489965	EMBL	LOC100737849	transcription factor SPT20 homolog pseudogene
			Chr.X:27512093:27518625	EMBL	LOC100737892	interleukin-1 receptor accessory protein-like 1-like
			Chr.X:28384122:28389200	EMBL	NR0B1	nuclear receptor subfamily 0, group B, member 1
			Chr.X:28112653:28296432	NCBI	LOC102159844	melanoma-associated antigen B4-like
			Chr.X:28310444:28321659	NCBI	LOC102160138	melanoma-associated antigen B3-like
			Chr.X:28327091:28331703	NCBI	LOC102161088	melanoma-associated antigen B1-like
259	4.21779	Chr.X:28831120-31382416	Chr.X:30368459:30440314	EMBL	DMD	dystrophin
			Chr.X:31219126:31875451	EMBL	DMD	dystrophin
			Chr.X:30958632:31033485	EMBL	DMD	dystrophin
			Chr.X:29402260:29549360	EMBL	DMD	dystrophin
			Chr.X:29663010:29797624	EMBL	DMD	dystrophin
			Chr.X:28789012:28869348	EMBL	GK	glycerol kinase
			Chr.X:29274859:29275583	EMBL	LOC100154515/FTHL17	ferritin, heavy polypeptide-like 17
			Chr.X:29048584:29048855	EMBL	LOC100517986	small ubiquitin-related modifier 2-like
			Chr.X:29031228:29031980	EMBL	LOC100518166	tRNA 2'-phosphotransferase 1-like
			Chr.X:29387951:29388139	EMBL	LOC100738378	60S ribosomal protein L39-like
			Chr.X:30100429:30283152	EMBL	LOC100738503	dystrophin-like
			Chr.X:29856234:29857238	EMBL	LOC100738539	dystrophin-like
			Chr.X:30507108:30910569	EMBL	LOC100738608	dystrophin-like
			Chr.X:28954700:28987247	EMBL	TAB3	TGF-beta activated kinase 1/MAP3K7 binding protein 3
			Chr.X:30019156:30187744	NCBI	LOC102162780	dystrophin-like
			Chr.X:30263896:30354309	NCBI	LOC102162584	dystrophin-like
			Chr.X:31103879:31106789	NCBI	LOC102163347	dystrophin-like
260	2.65217	Chr.X:37771674-37784955	Chr.X:37773056:37852420	EMBL	SYTL5	synaptotagmin-like 5
261	3.36145	Chr.X:38012718-38043166	Chr.X:38037904:38058068	EMBL	LOC100626392	X-linked retinitis pigmentosa GTPase regulator-like
262	2.72746	Chr.X:38282308-38282632	NA
263	3.2814	Chr.X:46131538-46203664	Chr.X:46081590:46176353	EMBL	SLC9A7	solute carrier family 9, subfamily A (NHE7, cation proton antiporter 7), member 7
264	1.75961	Chr.X:47620164-47809624	Chr.X:47619725:47625998	EMBL	EBP	emopamil binding protein (sterol isomerase)
			Chr.X:47678181:47683254	EMBL	FTSJ1	FtsJ RNA methyltransferase homolog 1 (E. coli)
			Chr.X:47745326:47752876	EMBL	GATA1	GATA binding protein 1 (globin transcription factor 1)
			Chr.X:47772794:47780566	EMBL	KCND1	potassium channel, voltage gated Shal related subfamily D, member 1
			Chr.X:47784223:47812685	EMBL	LOC100624053/OTUD5	OTU deubiquitinase 5
			Chr.X:47628531:47644321	EMBL	PORCN	porcupine homolog (Drosophila)
			Chr.X:47764791:47769305	NCBI	LOC102164404	GRIP1-associated protein 1-like
265	3.62864	Chr.X:48499527-48770441	Chr.X:48706075:48736547	EMBL	CLC-5	chloride channel, voltage-sensitive 5
			Chr.X:48537975:48538270	EMBL	LOC100513253	non-histone chromosomal protein HMG-14 pseudogene
			Chr.X:48522803:48529902	EMBL	LOC100513450/PAGE4	P antigen family, member 4 (prostate associated)
			Chr.X:48608788:48609627	EMBL	LOC100623679	40S ribosomal protein S24-like
			Chr.X:48632025:48632104	NCBI	MIR532	microRNA 532
			Chr.X:48637994:48638073	NCBI	MIR500	microRNA 500
			Chr.X:48638466:48638544	NCBI	MIR362	microRNA 362
266	11.9692	Chr.X:49581562-51547498	Chr.X:51384537:51405954	EMBL	GPR173	G protein-coupled receptor 173
			Chr.X:51512721:51566563	EMBL	IQSEC2	IQ motif and Sec7 domain 2
			Chr.X:51468793:51503194	EMBL	KDM5C	lysine (K)-specific demethylase 5C
			Chr.X:49705436:49705930	EMBL	LOC100515984	diphosphoinositol polyphosphate phosphohydrolase 3-beta
			Chr.X:50566485:50568845	EMBL	LOC100516529/GSPT2	G1 to S phase transition 2
			Chr.X:51409686:51417100	EMBL	LOC100519695/TSPYL2	TSPY-like 2
			Chr.X:50886530:50894048	EMBL	LOC100523107	melanoma-associated antigen D4
			Chr.X:51150910:51159358	EMBL	LOC100523296	putative G antigen family E member 3
			Chr.X:49921896:49926929	EMBL	LOC100624490	diphosphoinositol polyphosphate phosphohydrolase 3-beta
			Chr.X:50053979:50059012	EMBL	LOC100624768	diphosphoinositol polyphosphate phosphohydrolase 3-beta
			Chr.X:50696245:50702990	EMBL	MAGED1	melanoma antigen family D, 1
			Chr.X:51048352:51067095	NCBI	LOC102166169	uncharacterized LOC102166169
			Chr.X:51149348:51187229	NCBI	LOC102166571	uncharacterized LOC102166571
			Chr.X:51193022:51204813	NCBI	LOC102166737	uncharacterized LOC102166737
			Chr.X:51197876:51200149	NCBI	LOC102166647	uncharacterized LOC102166647
			Chr.X:51206556:51207334	NCBI	FAM156B	protein FAM156A/FAM156B
			Chr.X:51241515:51242051	NCBI	FAM156A	protein FAM156A/FAM156B
			Chr.X:51315729:51322762	NCBI	LOC102157695	uncharacterized LOC102157695
			Chr.X:51355021:51380164	NCBI	LOC102157934	uncharacterized LOC102157934
			Chr.X:51421421:51436397	NCBI	LOC102158661	uncharacterized LOC102158661
267	2.75131	Chr.X:51791711-52151272	Chr.X:51780471:51940379	EMBL	LOC100517442/HUWE1	HECT, UBA and WWE domain containing 1, E3 ubiquitin protein ligase
			Chr.X:52136753:52304771	EMBL	PHF8	PHD finger protein 8
			Chr.X:51800864:51800943	NCBI	MIR98	microRNA 98
			Chr.X:51801728:51801810	NCBI	MIRLET7F-1	microRNA let-7f-1
268	5.27284	Chr.X:55523107-62118317	Chr.X:60314522:60504529	EMBL	AR	androgen receptor
			Chr.X:56582561:56723540	EMBL	ARHGEF9	Cdc42 guanine nucleotide exchange factor (GEF) 9
			Chr.X:58376398:58457754	EMBL	LOC100156298/LAS1L	LAS1-like, ribosome biogenesis factor
			Chr.X:56141747:56144512	EMBL	LOC100511114/ZXDB	zinc finger, X-linked, duplicated B
			Chr.X:56024610:56053709	EMBL	LOC100511300/FAAH2	fatty acid amide hydrolase 2
			Chr.X:56067055:56068563	EMBL	LOC100511853	putative germ cell-less protein-like 1-like
			Chr.X:57268903:57272229	EMBL	LOC100512031/AMER1	APC membrane recruitment protein 1
			Chr.X:58894665:58975042	EMBL	LOC100512938/HEPH	hephaestin
			Chr.X:57427863:57536732	EMBL	LOC100514746	myotubularin-related protein 8
			Chr.X:60818920:61106085	EMBL	LOC100515117	oligophrenin 1
			Chr.X:61514913:61516775	EMBL	LOC100518945	nuclease-sensitive element-binding protein 1 pseudogene
			Chr.X:61532098:61554217	EMBL	LOC100519121	protein YIPF6
			Chr.X:61916767:61995183	EMBL	LOC100519288/STARD8	StAR-related lipid transfer (START) domain containing 8
			Chr.X:55631324:55632444	EMBL	LOC100525267/SPIN2B	spindlin family, member 2B
			Chr.X:55642791:55643911	EMBL	LOC100526148	spindlin-2B
			Chr.X:56053425:56066973	EMBL	LOC100622255	HERV-R_7q21.2 provirus ancestral Env polyprotein-like
			Chr.X:58337711:58368203	EMBL	LOC100623018/ZC3H12B	zinc finger CCCH-type containing 12B
			Chr.X:62079341:62147362	EMBL	LOC100624619/EFNB1	ephrin-B1
			Chr.X:55793001:55794121	EMBL	LOC100737803	spindlin-2B
			Chr.X:58755537:58771642	EMBL	LOC100738358	V-set and immunoglobulin domain-containing protein 4
			Chr.X:61234110:61235245	EMBL	LOC100738517	ceramide synthase 5-like
			Chr.X:61698632:61720751	EMBL	LOC100738646/YIPF6	Yip1 domain family, member 6
			Chr.X:61681446:61683308	EMBL	LOC100738711	nuclease-sensitive element-binding protein 1 pseudogene
			Chr.X:62012698:62060535	EMBL	LOC100738840	stAR-related lipid transfer protein 8-like
			Chr.X:58532208:58595134	EMBL	MSN	moesin
			Chr.X:58745331:58775852	EMBL	VSIG4	V-set and immunoglobulin domain containing 4
			Chr.X:57673573:57710448	EMBL	ZC4H2	zinc finger, C4H2 domain containing
			Chr.X:56842658:56997639	NCBI	LOC102163200	uncharacterized LOC102163200
			Chr.X:57549596:57638166	NCBI	LOC102158533	myotubularin-related protein 8-like
			Chr.X:60818920:61106085	NCBI	OPHN1	oligophrenin 1
269	2.75642	Chr.X:62334262-63305967	Chr.X:63301798:63311924	EMBL	LOC100151799/AWAT2	acyl-CoA wax alcohol acyltransferase 2
			Chr.X:62829501:62854077	EMBL	LOC100518049/FAM155B	family with sequence similarity 155, member B
			Chr.X:62339855:62344587	EMBL	LOC100518407/PJA1	praja ring finger 1, E3 ubiquitin protein ligase
			Chr.X:62968945:63296853	EMBL	LOC100518887/EDA	ectodysplasin A
			Chr.X:62672436:62672757	EMBL	LOC100519068	putative small nuclear ribonucleoprotein polypeptide E-like protein 1-like
			Chr.X:63280928:63281007	NCBI	MIR676-1	MIR676-1
270	31.6573	Chr.X:64697604-79668982	Chr.X:68396166:68522003	EMBL	ABCB7	ATP-binding cassette, sub-family B (MDR/TAP), member 7
			Chr.X:70943092:71025990	EMBL	ATP7A	ATPase, Cu++ transporting, alpha polypeptide
			Chr.X:70634541:70790542	EMBL	ATRX	transcriptional regulator ATRX
			Chr.X:73867431:74026505	EMBL	BRWD3	bromodomain and WD repeat domain containing 3
			Chr.X:78756813:78918794	EMBL	CHM	choroideremia (Rab escort protein 1)
			Chr.X:65888928:65894581	EMBL	CITED1	Cbp/p300-interacting transactivator, with Glu/Asp-rich carboxy-terminal domain, 1
			Chr.X:71481819:71482841	EMBL	CYCLT1	cysteinyl leukotriene receptor 1
			Chr.X:72699742:72705893	EMBL	ITM2A	integral membrane protein 2A
			Chr.X:71950225:71961165	EMBL	LOC100038017/LPAR4	lysophosphatidic acid receptor 4
			Chr.X:65726771:65740034	EMBL	LOC100151779/NHSL2	NHS-like 2
			Chr.X:70359251:70367649	EMBL	LOC100152223	fibroblast growth factor 16
			Chr.X:69595646:69596455	EMBL	LOC100152601	acidic leucine-rich nuclear phosphoprotein 32 family member E-like
			Chr.X:78031562:78104742	EMBL	LOC100153260/APOOL	apolipoprotein O-like
			Chr.X:64781424:64781999	EMBL	LOC100153418	rho-related GTP-binding protein RhoG-like
			Chr.X:67541482:67542240	EMBL	LOC100154211/ZCCHC13	zinc finger, CCHC domain containing 13
			Chr.X:72545720:72546795	EMBL	LOC100154876	probable G-protein coupled receptor 174-like
			Chr.X:75636215:75636984	EMBL	LOC100155259	olfactory receptor 8J2-like
			Chr.X:68421081:68421359	EMBL	LOC100155850	small ubiquitin-related modifier 1 pseudogene
			Chr.X:78698217:78698699	EMBL	LOC100156090	eukaryotic translation initiation factor 5A-1-like
			Chr.X:71200454:71200995	EMBL	LOC100156662	ADP-ribosylation factor 1 pseudogene
			Chr.X:78195632:78244210	EMBL	LOC100157285	uncharacterized LOC100157285
			Chr.X:76623421:76639438	EMBL	LOC100158089	transmembrane emp24 domain-containing protein 7 pseudogene
			Chr.X:67525862:67541344	EMBL	LOC100513129	uncharacterized LOC100513129
			Chr.X:67769413:67817268	EMBL	LOC100513513	monocarboxylate transporter 8
			Chr.X:68161941:68168085	EMBL	LOC100513704	protein KIAA2022-like
			Chr.X:68866086:68944080	EMBL	LOC100513899/ZDHHC15	zinc finger, DHHC-type containing 15
			Chr.X:70390616:70509330	EMBL	LOC100514440	transcriptional regulator ATRX
			Chr.X:69272221:69273396	EMBL	LOC100514938	trafficking protein particle complex subunit 13-like
			Chr.X:69309226:69330177	EMBL	LOC100515118/PBDC1	polysaccharide biosynthesis domain containing 1
			Chr.X:70881149:70887892	EMBL	LOC100516480	cytochrome c oxidase subunit 7B, mitochondrial
			Chr.X:71321367:71333505	EMBL	LOC100516658/TAF9B	TAF9B RNA polymerase II, TATA box binding protein (TBP)-associated factor, 31kDa
			Chr.X:71041103:71041423	EMBL	LOC100517742	cytochrome c pseudogene
			Chr.X:71046628:71058566	EMBL	LOC100517923	60S acidic ribosomal protein P1 pseudogene
			Chr.X:71106629:71119774	EMBL	LOC100518105	phosphoglycerate kinase 1-like
			Chr.X:71287594:71293926	EMBL	LOC100518286	RING finger and transmembrane domain-containing protein 1 pseudogene
			Chr.X:71813713:71815249	EMBL	LOC100518463/ZCCHC5	zinc finger, CCHC domain containing 5
			Chr.X:72444102:72457063	EMBL	LOC100519004	putative P2Y purinoceptor 10-like
			Chr.X:73532968:73533275	EMBL	LOC100519348	non-histone chromosomal protein HMG-14 pseudogene
			Chr.X:73814259:73815431	EMBL	LOC100519527/FAM46D	family with sequence similarity 46, member D
			Chr.X:64844637:64852108	EMBL	LOC100519581/GJB1	gap junction protein, beta 1, 32kDa
			Chr.X:72818864:72826835	EMBL	LOC100519697	uracil-DNA glycosylase pseudogene
			Chr.X:74039617:74040484	EMBL	LOC100520228	small integral membrane protein 1-like
			Chr.X:74072456:74073054	EMBL	LOC100520415	proline-rich protein 13 pseudogene
			Chr.X:64855956:64856386	EMBL	LOC100520471	40S ribosomal protein S23-like
			Chr.X:74377847:74379183	EMBL	LOC100520596	nucleobindin-2 pseudogene
			Chr.X:74216371:74244825	EMBL	LOC100520772/SH3BGRL	SH3 domain binding glutamate-rich protein like
			Chr.X:74066971:74071253	EMBL	LOC100520879	PWWP domain-containing protein 2A-like
			Chr.X:74125728:74132457	EMBL	LOC100521056	60S ribosomal protein L34 pseudogene
			Chr.X:77031090:77032375	EMBL	LOC100521596	pleckstrin homology domain-containing family A member 1-like
			Chr.X:64830263:64831186	EMBL	LOC100522113/ZMYM3	zinc finger, MYM-type 3
			Chr.X:76761557:76799768	EMBL	LOC100522114/CYLC1	cylicin, basic protein of sperm head cytoskeleton 1
			Chr.X:64958729:64962950	EMBL	LOC100522844	suppressor of cytokine signaling 6-like
			Chr.X:77920624:77951406	EMBL	LOC100523038	putative uncharacterized protein DDB_G0277255
			Chr.X:66044333:66108914	EMBL	LOC100523762	histone deacetylase 8-like
			Chr.X:65033699:65037063	EMBL	LOC100524123/CXCR3	chemokine (C-X-C motif) receptor 3
			Chr.X:65773739:65791719	EMBL	LOC100524473/PIN4	peptidylprolyl cis/trans isomerase, NIMA-interacting 4
			Chr.X:66255086:66255702	EMBL	LOC100524724	protein phosphatase inhibitor 2-like
			Chr.X:66293943:66300314	EMBL	LOC100524919	histone deacetylase 8-like
			Chr.X:66177463:66285863	EMBL	LOC100525092/PHKA1	phosphorylase kinase, alpha 1 (muscle)
			Chr.X:66483451:66541058	EMBL	LOC100525269	phosphorylase b kinase regulatory subunit alpha, skeletal muscle isoform-like
			Chr.X:66828974:66829844	EMBL	LOC100525442/PABPC1L2B	poly(A) binding protein, cytoplasmic 1-like 2B
			Chr.X:66717793:66719136	EMBL	LOC100525624	nucleosome assembly protein 1-like 2
			Chr.X:66688394:66690620	EMBL	LOC100525798/P1L2	nucleosome assembly protein 1-like 2
			Chr.X:67050863:67099641	EMBL	LOC100526199/CHIC1	cysteine-rich hydrophobic domain 1
			Chr.X:72636962:72638037	EMBL	LOC100620422	probable G-protein coupled receptor 174
			Chr.X:74427176:74438201	EMBL	LOC100620814	SH3 domain-binding glutamic acid-rich-like protein 3
			Chr.X:74365226:74409970	EMBL	LOC100620915	SH3 domain-binding glutamic acid-rich-like protein
			Chr.X:65003755:65030414	EMBL	LOC100621048/ACRC	acidic repeat containing
			Chr.X:65082545:65086377	EMBL	LOC100621166	uncharacterized protein CXorf49 homolog
			Chr.X:65261241:65261893	EMBL	LOC100621479	uncharacterized LOC100621479
			Chr.X:77350365:77423106	EMBL	LOC100621628/HDX	highly divergent homeobox
			Chr.X:65532572:65534351	EMBL	LOC100621765	retrotransposon gag domain-containing protein 4-like
			Chr.X:65796642:65827281	EMBL	LOC100622071/ERCC6L	excision repair cross-complementation group 6-like
			Chr.X:65868939:65872313	EMBL	LOC100622164	cofilin-1 pseudogene
			Chr.X:66565552:66569173	EMBL	LOC100622877	doublesex- and mab-3-related transcription factor A2-like
			Chr.X:66418682:66424825	EMBL	LOC100622964	phosphorylase b kinase regulatory subunit alpha, skeletal muscle isoform-like
			Chr.X:66807236:66808098	EMBL	LOC100623240	polyadenylate-binding protein 1-like 2
			Chr.X:66967157:66975074	EMBL	LOC100623433/CDX4	caudal type homeobox 4
			Chr.X:69086768:69087486	EMBL	LOC100624650	60S ribosomal protein L9 pseudogene
			Chr.X:69994212:69995901	EMBL	LOC100625414	RAC-alpha serine/threonine-protein kinase-like
			Chr.X:71447232:71447773	EMBL	LOC100736602	ADP-ribosylation factor 1 pseudogene
			Chr.X:64706277:64727835	EMBL	LOC100736751	neuroligin-3-like
			Chr.X:72394498:72444009	EMBL	LOC100736892	tigger transposable element-derived protein 1-like
			Chr.X:64829338:64829832	EMBL	LOC100737149	glycine cleavage system H protein, mitochondrial-like
			Chr.X:76080338:76081800	EMBL	LOC100737581	uncharacterized LOC100737581
			Chr.X:65920108:65953496	EMBL	LOC100737790	histone deacetylase 8
			Chr.X:67853412:67878745	EMBL	LOC100738472	E3 ubiquitin-protein ligase RLIM
			Chr.X:68180010:68186528	EMBL	LOC100738677	protein KIAA2022
			Chr.X:68034074:68046648	EMBL	LOC100738799	monocarboxylate transporter 8
			Chr.X:69003016:69045456	EMBL	LOC100738987	palmitoyltransferase ZDHHC15-like
			Chr.X:70196287:70204685	EMBL	LOC100739206	fibroblast growth factor 16
			Chr.X:70573611:70630976	EMBL	LOC100739509	transcriptional regulator ATRX-like
			Chr.X:70812436:70877348	EMBL	MAGT1	magnesium transporter 1
			Chr.X:64681039:64704523	EMBL	MED12	mediator complex subunit 12
			Chr.X:64889396:64892204	EMBL	NLGN3	neuroligin 3
			Chr.X:64962837:65000134	EMBL	OGT	O-linked N-acetylglucosamine (GlcNAc) transferase
			Chr.X:72343340:72359043	EMBL	P2RY10	purinergic receptor P2Y, G-protein coupled, 10
			Chr.X:71339754:71351768	EMBL	PGK1	phosphoglycerate kinase 1
			Chr.X:69738774:69775321	EMBL	PHKA1	phosphorylase kinase, alpha 1 (muscle)
			Chr.X:78329144:78402660	EMBL	POF1B	premature ovarian failure, 1B
			Chr.X:76477789:76478938	EMBL	POU3F4	POU class 3 homeobox 4
			Chr.X:68083020:68108363	EMBL	RLIM	ring finger protein, LIM domain interacting
			Chr.X:65859070:65864948	EMBL	RPS4	ribosomal protein S4, X-linked
			Chr.X:77100462:77277844	EMBL	RPS6KA6	ribosomal protein S6 kinase, 90kDa, polypeptide 6
			Chr.X:73272832:73280739	EMBL	TBX22	T-box 22
			Chr.X:68687968:68709136	EMBL	UPRT	uracil phosphoribosyltransferase (FUR1) homolog (S. cerevisiae)
			Chr.X:78275548:78322086	EMBL	ZNF711	zinc finger protein 711
271	26.4631	Chr.X:79717140-90379844	Chr.X:85891093:85961011	EMBL	DIAPH2	diaphanous homolog 2 (Drosophila)
			Chr.X:80884846:81001463	EMBL	KLHL4	kelch-like family member 4
			Chr.X:87535163:87536476	EMBL	LOC100152837	WD repeat domain phosphoinositide-interacting protein 2 pseudogene
			Chr.X:90178155:90205276	EMBL	LOC100153130/SRPX2	sushi-repeat containing protein, X-linked 2
			Chr.X:82616570:82617024	EMBL	LOC100510883	COX assembly mitochondrial protein homolog pseudogene
			Chr.X:83036054:83037504	EMBL	LOC100511056	transcriptional adapter 1-like
			Chr.X:83124847:83126061	EMBL	LOC100511235	C-terminal-binding protein 2 pseudogene
			Chr.X:83355995:83356482	EMBL	LOC100511428	AN1-type zinc finger protein 6 pseudogene
			Chr.X:84451249:84452448	EMBL	LOC100511612	heterogeneous nuclear ribonucleoprotein D-like pseudogene
			Chr.X:85310404:85311541	EMBL	LOC100512148	spermidine synthase pseudogene
			Chr.X:87147109:87149798	EMBL	LOC100512512	importin subunit beta-1 pseudogene
			Chr.X:86397336:86397787	EMBL	LOC100513836	transcription elongation factor B polypeptide 1 pseudogene
			Chr.X:86937136:86937497	EMBL	LOC100514026	60S ribosomal protein L35 pseudogene
			Chr.X:87100826:87101081	EMBL	LOC100514208	ATP synthase subunit f, mitochondrial pseudogene
			Chr.X:88388486:88389114	EMBL	LOC100514556	60S ribosomal protein L10a pseudogene
			Chr.X:90208955:90310079	EMBL	LOC100516531/SYTL4	synaptotagmin-like 4
			Chr.X:84297712:84327725	EMBL	LOC100519460	survival motor neuron protein pseudogene
			Chr.X:80746537:80749502	EMBL	LOC100525022	GTP-binding protein Di-Ras3-like
			Chr.X:80783865:80787261	EMBL	LOC100525198	nucleophosmin pseudogene
			Chr.X:81530173:81530616	EMBL	LOC100525551	ubiquitin-conjugating enzyme E2 D2 pseudogene
			Chr.X:81222068:81223908	EMBL	LOC100525728	polyadenylate-binding protein 4-like
			Chr.X:81465742:81466893	EMBL	LOC100525904	KATNB1-like protein 1 pseudogene
			Chr.X:80022356:80041482	EMBL	LOC100622465	dachshund homolog 2-like
			Chr.X:83543674:83544161	EMBL	LOC100624147	AN1-type zinc finger protein 6 pseudogene
			Chr.X:86979755:86979969	EMBL	LOC100625147/SNURF	SNRPN upstream reading frame
			Chr.X:88933750:88934091	EMBL	LOC100625744	prothymosin alpha-like
			Chr.X:79961442:79963380	EMBL	LOC100738162	kelch-like protein 7 pseudogene
			Chr.X:80592310:80592691	EMBL	LOC100738249	activated RNA polymerase II transcriptional coactivator p15 pseudogene
			Chr.X:80723794:80724175	EMBL	LOC100738276	activated RNA polymerase II transcriptional coactivator p15 pseudogene
			Chr.X:85408128:85408504	EMBL	LOC100738950	40S ribosomal protein S25 pseudogene
			Chr.X:85443345:85443915	EMBL	LOC100738988	ferritin light chain-like
			Chr.X:85563204:85755525	EMBL	LOC100739034	protein diaphanous homolog 2-like
			Chr.X:88797748:88799752	EMBL	LOC100739388	HERV-R_7q21.2 provirus ancestral Env polyprotein-like
			Chr.X:89789195:89790149	EMBL	LOC100739574	protocadherin-19-like
			Chr.X:89912438:89992739	EMBL	PCDH19	protocadherin 19
			Chr.X:90109157:90132534	EMBL	TNMD	tenomodulin
			Chr.X:90165047:90170333	EMBL	TSPAN6	tetraspanin 6
272	6.61621	Chr.X:90402651-90921380	Chr.X:90692348:90742532	EMBL	CENPI	centromere protein I
			Chr.X:90904622:90954872	EMBL	DRP2	dystrophin related protein 2
			Chr.X:90379971:90409510	EMBL	LOC100515986/CSTF2	cleavage stimulation factor, 3' pre-RNA, subunit 2, 64kDa
			Chr.X:90744034:90757439	EMBL	LOC100516714/TMEM35	transmembrane protein 35
			Chr.X:90599932:90610619	EMBL	LOC100517626/ARL13A	ADP-ribosylation factor-like 13A
			Chr.X:90771799:90806827	EMBL	LOC100517798	tRNA (uracil(54)-C(5))-methyltransferase homolog
			Chr.X:90542798:90557902	EMBL	LOC100518168/XKRX	XK, Kell blood group complex subunit-related, X-linked
			Chr.X:90412420:90422356	EMBL	LOC100739747	NADPH oxidase 1
			Chr.X:90483590:90496293	EMBL	LOC100739822	NADPH oxidase 1-like
273	10.1601	Chr.X:91153302-93012965	Chr.X:92278454:92278840	EMBL	LOC100155098	NHP2-like protein 1 pseudogene
			Chr.X:92751714:92754360	EMBL	LOC100519582/P1L3	nucleosome assembly protein 1-like 3
			Chr.X:92721721:92731300	EMBL	LOC100519754/FAM133A	family with sequence similarity 133, member A
274	6.21264	Chr.X:93041912-93442868	Chr.X:93210224:93211233	EMBL	LOC100156310	heterogeneous nuclear ribonucleoproteins A2/B1 pseudogene
			Chr.X:93318775:93481047	NCBI	LOC102161778	uncharacterized LOC102161778
275	4.50101	Chr.X:93482212-93739620	Chr.X:93692736:93915430	EMBL	LOC100519937	protocadherin-11 X-linked-like
276	9.70032	Chr.X:93875912-96196406	Chr.X:95054154:95055382	EMBL	LOC100518351	polyadenylate-binding protein 5
			Chr.X:95077481:95082540	EMBL	LOC100519070	60S ribosomal protein L17 pseudogene
			Chr.X:93692736:93915430	EMBL	LOC100519937	protocadherin-11 X-linked-like
			Chr.X:94028597:94030485	EMBL	LOC100628214	endogenous retrovirus group 3 member 1 Env polyprotein-like
			Chr.X:94390721:94470246	EMBL	LOC100737269	protocadherin-11 X-linked-like
			Chr.X:93879362:93887351	NCBI	LOC102161896	endogenous retrovirus group 3 member 1 Env polyprotein-like
			Chr.X:94134448:94472340	NCBI	PCDH11X/PCDHX	protocadherin 11 X-linked
277	5.0787	Chr.X:96359752-96688654	Chr.X:96678962:96679668	EMBL	LOC100519813	homeobox protein TGIF2LY-like
278	21.2904	Chr.X:96811049-101361030	Chr.X:97075719:97085641	EMBL	ARMCX2	armadillo repeat containing, X-linked 2
			Chr.X:97049742:97053130	EMBL	ARMCX3	armadillo repeat containing, X-linked 3
			Chr.X:98011229:98012808	EMBL	BEX1	brain expressed, X-linked 1
			Chr.X:97838427:97851545	EMBL	BHLHB9	basic helix-loop-helix domain containing, class B, 9
			Chr.X:97828399:97832442	EMBL	GPRASP2	G protein-coupled receptor associated sorting protein 2
			Chr.X:100533430:100824796	EMBL	IL1RAPL2	interleukin 1 receptor accessory protein-like 2
			Chr.X:97259064:97294335	EMBL	LOC100151894/ZMAT1	zinc finger, matrin-type 1
			Chr.X:97469217:97471607	EMBL	LOC100155526/BEX5	brain expressed, X-linked 5
			Chr.X:99096944:99120135	EMBL	LOC100510996/FAM199X	family with sequence similarity 199, X-linked
			Chr.X:97566495:97581371	EMBL	LOC100511855	nuclear RNA export factor 2-like
			Chr.X:97517762:97520454	EMBL	LOC100512032	melanoma antigen preferentially expressed in tumors-like
			Chr.X:97658978:97670095	EMBL	LOC100512388	T-complex protein 11 X-linked protein 1
			Chr.X:97687165:97710136	EMBL	LOC100512577	armadillo repeat-containing X-linked protein 5-like
			Chr.X:97969139:97973334	EMBL	LOC100512757	GMP reductase 1-like
			Chr.X:97986164:97986504	EMBL	LOC100512941	60S ribosomal protein L30-like
			Chr.X:98066730:98067556	EMBL	LOC100513331/WBP5	WW domain binding protein 5
			Chr.X:98130865:98134449	EMBL	LOC100513706	AMMECR1-like protein-like
			Chr.X:98264100:98266880	EMBL	LOC100514086/TCEAL4	transcription elongation factor A (SII)-like 4
			Chr.X:98520383:98521309	EMBL	LOC100514265	histone H2B type F-M-like
			Chr.X:98739595:98752997	EMBL	LOC100514442	histone H2B-like
			Chr.X:98777928:98778824	EMBL	LOC100514618	histone H2B type F-M-like
			Chr.X:98822341:98830815	EMBL	LOC100514813/SLC25A53	solute carrier family 25, member 53
			Chr.X:100896938:101018648	EMBL	LOC100515181/NRK	Nik related kinase
			Chr.X:101331609:101334318	EMBL	LOC100515519	nucleolin-like
			Chr.X:97041722:97044478	EMBL	LOC100520992/ARMCX6	armadillo repeat containing, X-linked 6
			Chr.X:97085585:97086515	EMBL	LOC100522115	uncharacterized LOC100522115
			Chr.X:97684765:97687808	EMBL	LOC100522845/TMSB15A	thymosin beta 15a
			Chr.X:97745856:97750337	EMBL	LOC100523039/GPRASP1	G protein-coupled receptor associated sorting protein 1
			Chr.X:97963377:97965079	EMBL	LOC100523765/TCEAL8	transcription elongation factor A (SII)-like 8
			Chr.X:97980363:97983504	EMBL	LOC100523940/TCEAL5	transcription elongation factor A (SII)-like 5
			Chr.X:98035981:98037408	EMBL	LOC100524125/TCEAL7	transcription elongation factor A (SII)-like 7
			Chr.X:98276830:98278803	EMBL	LOC100524295/TCEAL3	transcription elongation factor A (SII)-like 3
			Chr.X:98307830:98309814	EMBL	LOC100524474/TCEAL1	transcription elongation factor A (SII)-like 1
			Chr.X:98342573:98355132	EMBL	LOC100524842/MORF4L2	mortality factor 4 like 2
			Chr.X:98375903:98401655	EMBL	LOC100525376/GLRA4	glycine receptor, alpha 4
			Chr.X:98599276:98608183	EMBL	LOC100525674/RAB9B	RAB9B, member RAS oncogene family
			Chr.X:98800876:98803948	EMBL	LOC100525848/TMSB15B	thymosin beta 15B
			Chr.X:98832318:98834040	EMBL	LOC100526028/ ZCCHC18	zinc finger, CCHC domain containing 18
			Chr.X:98862299:98881471	EMBL	LOC100526201	uncharacterized LOC100526201
			Chr.X:97459029:97461074	EMBL	LOC100621480/TCEAL6	transcription elongation factor A (SII)-like 6
			Chr.X:97019437:97021906	EMBL	LOC100621834	protein ARMCX6-like
			Chr.X:97194006:97195334	EMBL	LOC100621930	heterogeneous nuclear ribonucleoprotein F-like
			Chr.X:97542515:97557392	EMBL	LOC100622292	nuclear RNA export factor 2
			Chr.X:97603419:97606111	EMBL	LOC100622504	melanoma antigen preferentially expressed in tumors-like
			Chr.X:98547329:98560742	EMBL	LOC100738740	histone H2B-like
			Chr.X:99134564:99153742	EMBL	LOC100739062	uncharacterized LOC100739062
			Chr.X:100099308:100100754	EMBL	LOC100739099	testis-expressed sequence 13A protein-like
			Chr.X:100336381:100337637	EMBL	LOC100739129	testis-expressed sequence 13A protein-like
			Chr.X:101150553:101172533	EMBL	LOC100739251	PWWP domain-containing protein MUM1L1
			Chr.X:98083451:98090660	EMBL	NGFRAP1/BEX3	nerve growth factor receptor (TNFRSF16) associated protein 1
			Chr.X:97200764:97223109	EMBL	NXF2B	nuclear RNA export factor 2
			Chr.X:98648731:98655621	EMBL	PLP1	proteolipid protein 1
			Chr.X:101067043:101072645	EMBL	SERPINA7	serpin peptidase inhibitor, clade A (alpha-1 antiproteinase, antitrypsin), member 7
			Chr.X:97442799:97444795	EMBL	TCEAL4	transcription elongation factor A (SII)-like 4
			Chr.X:97705476:97710131	NCBI	ARMCX5	armadillo repeat containing, X-linked 5
279	3.00308	Chr.X:102196174-102411840	NA
280	3.33375	Chr.X:103392052-103557530	Chr.X:103196895:103482339	EMBL	LOC100621240	collagen alpha-6(IV) chain-like
			Chr.X:103590344:103638452	NCBI	COL4A5	collagen alpha-5(IV) chain
281	3.63924	Chr.X:104993240-105174321	Chr.X:105012579:105014139	EMBL	LOC100521239	coatomer subunit epsilon pseudogene
			Chr.X:105087578:105123830	EMBL	LOC100522416	retinal guanylyl cyclase 2-like
282	2.02938	Chr.X:123387134-123631269	Chr.X:123545433:123553599	EMBL	LOC100511614	rho GTPase-activating protein 36
			Chr.X:123625527:123626450	EMBL	LOC100511798	olfactory receptor 10C1-like
283	2.52399	Chr.X:124819310-124832256	Chr.X:124751076:124825505	EMBL	LOC100153213	heparan-sulfate 6-O-sulfotransferase 2-like
284	4.24868	Chr.X:126589345-126805861	Chr.X:126619767:126625681	EMBL	LOC100153591/SMIM10	small integral membrane protein 10
			Chr.X:126679714:126684438	EMBL	LOC100517446	ubiquitin-conjugating enzyme E2 N-like
			Chr.X:126691102:126691504	EMBL	LOC100518170	protein FAM127
			Chr.X:126786753:126787317	EMBL	LOC100519756	small integral membrane protein 10-like protein 2A
			Chr.X:126789694:126803407	EMBL	LOC100521310	uncharacterized LOC100521310
			Chr.X:126771930:126773133	EMBL	LOC100620299	zinc finger protein 449
			Chr.X:126657773:126677215	EMBL	LOC100736603	protein FAM127
			Chr.X:126803527:126817278	EMBL	ZNF75D	zinc finger protein 75D [Macaca nemestrina
			Chr.X:126699186:126699993	NCBI	LOC102157543	uncharacterized LOC102157543
			Chr.X:126691566:126711964	NCBI	CT55/CXHXorf48	cancer/testis antigen 55
			Chr.X:126803504:126817278	NCBI	ZNF75D	zinc finger protein 75D
285	1.47505	Chr.X:126879440-126956966	Chr.X:126934557:126994217	EMBL	DDX26B	DEAD/H (Asp-Glu-Ala-Asp/His) box polypeptide 26B
			Chr.X:126896797:126897361	EMBL	LOC100519939	small integral membrane protein 10-like protein 2A
			Chr.X:126871317:126888240	EMBL	LOC100521652	cancer/testis antigen 55-like
			Chr.X:126934388:126995057	NCBI	INTS6L	integrator complex subunit 6 like
286	2.92043	Chr.X:127016010-127053879	Chr.X:127022944:127032949	EMBL	LOC100157667	protein DDX26B-like
287	2.75349	Chr.X:127541673-127555236	NA
288	1.68567	Chr.X:128264836-128390079	NA
289	1.92087	Chr.X:128645180-128742877	NA
290	2.22495	Chr.X:129888703-129897273	NA
291	1.07952	Chr.X:131132759-131212703	Chr.X:131103988:131138431	EMBL	LOC100524542	nuclease-sensitive element-binding protein 1-like
292	1.91443	Chr.X:131371985-131399489	NA
293	1.87986	Chr.X:132221310-132388575	NA
294	1.17559	Chr.X:132500425-132696183	NA
295	1.48436	Chr.X:133739649-133768922	NA
296	1.6359	Chr.X:133942932-134744928	NA
297	1.49272	Chr.X:135434512-135690541	Chr.X:135518747:135521911	EMBL	LOC100511115	putative MAGE domain-containing protein MAGEA13P
			Chr.X:135627339:135630502	EMBL	LOC100624770	melanoma-associated antigen 10-like
			Chr.X:135472674:135490219	NCBI	LOC102157536	armadillo repeat-containing protein 10-like
			Chr.X:135498078:135498534	NCBI	LOC102168022	uncharacterized LOC102168022
			Chr.X:135627151:135744546	NCBI	LOC102157658	putative MAGE domain-containing protein MAGEA13P
298	1.80962	Chr.X:137316211-137409308	NA
299	1.70551	Chr.X:137703699-137713925	NA
300	1.87843	Chr.X:137957124-138226122	NA
301	1.6687	Chr.X:143981865-144018415	Chr.X:143943875:144020663	NCBI	LOC102160243	uncharacterized LOC102160243
