# Supplementary material for: Genome-wide genetic structure and differentially selected regions among Landrace, Erhualian, and Meishan pigs using specific-locus amplified fragment sequencing
Source: Sci Rep. 2017 Aug 30;7:10063. doi: 10.1038/s41598-017-09969-6 (PMC5577042; doi:10.1038/s41598-017-09969-6)
Supplement: Supplementary file 10 — Dataset 9 [file 41598_2017_9969_MOESM10_ESM.xls]

## Sheet: Sheet1
Supplementary Table S9. Gene ontology analysis related to candidate genes from female based DSRs between Landrace and the two Chinese indigenous pig breeds
GOID	GOTerm	DifGene	AllDifGene	GeneInGOID	AllGene	P-value	FDR	Enrichment	(-log2P)	DifGene symbol
GO:0006325	chromatin organization	26	458	471	21398	3.9e-05	0.0113561	2.55	14.6462	NAP1L3, SMARCA2, PHF8, MBD3, HUWE1, LOC100514440, KDM5C, UBN1, LAS1L, LOC100738619, LOC100514265, LOC100523762, GATA1, OGT, TAF9B, NAP1L2, MORF4L2, NCOA1, REST, LOC100521667, TSPYL2, LOC100514618, RBBP4, ZNF462, CENPP, HOPX
GO:0016568	chromatin modification	6	458	38	21398	0.000196	0.0482914	7.38	12.3169	KDM5C, UBN1, LOC100738619, OGT, MORF4L2, LOC100521667
GO:0042476	odontogenesis	7	458	55	21398	0.000217	0.0496465	5.95	12.17	AMTN, INHBA, EDA, ODAM, ENAM, ROGDI, AMBN
GO:0070167	regulation of biomineral tissue development	8	458	59	21398	0.000242	0.0516751	5.84	12.0127	ASPN, OMD, AMTN, GATA1, MATN1, NBR1, ENAM, GPM6B
GO:0043933	macromolecular complex subunit organization	47	458	1258	21398	0.000351	0.0702658	1.73	11.4762	COL5A2, APBA1, NAP1L3, SMARCA2, PHF8, LOC100525690, MBD3, TRPM6, HUWE1, LOC100514440, KDM5C, TRPM3, UBN1, LAS1L, LOC100738619, EXOC2, KCND1, LOC100514265, CENPC, MLC1, GSPT2, CENPI, LOC100523762, GATA1, OGT, TAF9B, NBR1, NAP1L2, MORF4L2, NCOA1, COL3A1, LOC100523038, NIN, REST, LOC100521667, TSPYL2, LOC100514618, NDUFS7, KCTD5, RBBP4, ZNF462, AR, GEMIN5, OTX2, CENPP, EIF3I, HOPX
GO:0042475	odontogenesis of dentin-containing tooth	6	458	43	21398	0.000377	0.0710312	6.52	11.3731	AMTN, EDA, ODAM, ENAM, ROGDI, AMBN
GO:0008584	male gonad development	8	458	72	21398	0.000485	0.0863031	5.19	11.0097	LOC100514440, INHBA, GATA1, PRDX4, SPINK2, NR0B1, AR, KIT
GO:0032502	developmental process	104	458	3459	21398	0.000487	0.0820979	1.38	11.0038	MED27, COL5A2, APBA1, PYGO1, UTP3, DNASE1L2, ASPN, RPS4, SULT1B1, OMD, MBD3, CSN3, NTRK3, ANTXR1, AMTN, RSAD2, LOC100514440, NPYR5, EBP, GNRHR, NLGN3, STAP1, GAMT, AMER1, INHBA, GRSF1, MED12, LOC100739576, SRPX2, PCDH19, ITM2A, DMD, EDA, DIXDC1, ANPEP, BBS9, ZMYM4, PLP1, UBA6, TCF3, LOC100626450, ZC4H2, NTNG2, TNMD, TNFRSF19, MATR3, CDX4, RALA, GATA1, HMX2, PRDX4, CCNF, ODAM, SPINK2, ACTR2, TNFRS…
GO:0051276	chromosome organization	13	458	358	21398	0.000521	0.0834382	2	10.9064	NAP1L3, LOC100514440, LOC100514265, CENPC, CENPI, GATA1, NAP1L2, BRCA1, TSPYL2, LOC100514618, RBBP4, BUB3, CENPP
GO:0046546	development of primary male sexual characteristics	8	458	73	21398	0.000532	0.0811427	5.11	10.8763	LOC100514440, INHBA, GATA1, PRDX4, SPINK2, NR0B1, AR, KIT
GO:0048856	anatomical structure development	99	458	3261	21398	0.000554	0.0806574	1.39	10.8178	COL5A2, APBA1, PYGO1, UTP3, DNASE1L2, ASPN, RPS4, SULT1B1, OMD, MBD3, CSN3, NTRK3, ANTXR1, AMTN, RSAD2, LOC100514440, NPYR5, EBP, GNRHR, NLGN3, STAP1, GAMT, AMER1, INHBA, GRSF1, MED12, LOC100739576, SRPX2, PCDH19, ITM2A, DMD, EDA, DIXDC1, ANPEP, BBS9, ZMYM4, PLP1, UBA6, TCF3, ZC4H2, NTNG2, TNMD, TNFRSF19, MATR3, CDX4, RALA, GATA1, HMX2, PRDX4, CCNF, ODAM, SPINK2, ACTR2, TNFRSF12A, GPR173, LYN, MA…
GO:0065004	protein-DNA complex assembly	11	458	119	21398	0.000636	0.0885699	3.89	10.6187	NAP1L3, LOC100514440, LOC100514265, CENPC, CENPI, TAF9B, NAP1L2,TSPYL2, LOC100514618, RBBP4,CENPP
GO:0048731	system development	82	458	2597	21398	0.000675	0.0900844	1.44	10.5328	COL5A2, PYGO1, UTP3, DNASE1L2, ASPN, OMD, CSN3, NTRK3, ANTXR1, AMTN, RSAD2, LOC100514440, NPYR5, EBP, GNRHR, NLGN3, STAP1, GAMT, AMER1, INHBA, MED12, LOC100739576, SRPX2, PCDH19, ITM2A, DMD, EDA, DIXDC1, ANPEP, PLP1, UBA6, TCF3, ZC4H2, NTNG2, TNFRSF19, MATR3, CDX4, RALA, GATA1, HMX2, PRDX4, CCNF, ODAM, SPINK2, TNFRSF12A, GPR173, LYN, MATN1, PBX1, NAP1L2, THOC6, ENAM, NR0B1, SAV1, PHEX, ROGDI, NCO…
GO:0006334	nucleosome assembly	8	458	77	21398	0.000695	0.0890434	4.88	10.4907	NAP1L3, LOC100514440, LOC100514265, NAP1L2, TSPYL2, LOC100514618, RBBP4, CENPP
GO:2001223	negative regulation of neuron migration	3	458	8	21398	0.000732	0.0901768	17.52	10.4159	GNRHR, GPR173, COL3A1
GO:0070327	thyroid hormone transport	3	458	8	21398	0.000732	0.0868369	17.52	10.4159	SERPINA7, LOC100513513, LOC100738799
GO:0044767	single-organism developmental process	102	458	3411	21398	0.00077	0.0880825	1.37	10.3429	MED27, COL5A2, APBA1, PYGO1, UTP3, DNASE1L2, ASPN, RPS4, SULT1B1, OMD, MBD3, CSN3, NTRK3, ANTXR1, AMTN, RSAD2, LOC100514440, NPYR5, EBP, GNRHR, NLGN3, STAP1, GAMT, AMER1, INHBA, GRSF1, MED12, LOC100739576, SRPX2, PCDH19, ITM2A, DMD, EDA, DIXDC1, ANPEP, BBS9, ZMYM4, PLP1, UBA6, TCF3, ZC4H2, NTNG2, TNMD, TNFRSF19, MATR3, CDX4, RALA, GATA1, HMX2, PRDX4, CCNF, ODAM, SPINK2, ACTR2, TNFRSF12A, GPR173, …
GO:0031214	biomineral tissue development	5	458	33	21398	0.000804	0.0888004	7.08	10.2805	ASPN, ODAM, ENAM, PHEX, AMBN
GO:0007275	multicellular organism development	88	458	2877	21398	0.000891	0.0951291	1.41	10.1323	COL5A2, APBA1, PYGO1, UTP3, DNASE1L2, ASPN, RPS4, SULT1B1, OMD, MBD3, CSN3, NTRK3, ANTXR1, AMTN, RSAD2, LOC100514440, NPYR5, EBP, GNRHR, NLGN3, STAP1, GAMT, AMER1, INHBA, GRSF1, MED12, LOC100739576, SRPX2, PCDH19, ITM2A, DMD, EDA, DIXDC1, ANPEP, ZMYM4, PLP1, UBA6, TCF3, ZC4H2, NTNG2, TNFRSF19, MATR3, CDX4, RALA, GATA1, HMX2, PRDX4, CCNF, ODAM, SPINK2, TNFRSF12A, GPR173, LYN, MATN1, PBX1, NAP1L2, …
GO:0009887	organ morphogenesis	26	458	619	21398	0.00105	0.108489	1.96	9.89539	COL5A2, AMTN, NPYR5, GAMT, INHBA, MED12, EDA, CDX4, GATA1, HMX2, ODAM, MATN1, PBX1, ENAM, SAV1, ROGDI, COL3A1, PKD1, POU3F4, ALDH1A2, AMBN, BMP10, CCDC66, MMP16, AR, MSN
GO:2000026	regulation of multicellular organismal development	41	458	1132	21398	0.00107	0.1071	1.7	9.86817	COL5A2, ASPN, OMD, NTRK3, AMTN, GNRHR, STAP1, INHBA, MED12, LOC100739576, SRPX2, DIXDC1, TCF3, TNMD, GATA1, TNFRSF12A, GPR173, OGT, MAGED1, LYN, MATN1, PBX1, NBR1, NAP1L2, ENAM, E4F1, SAV1, APLF, NCOA1, BRCA1, COL3A1, REST, BMP10, BHLHB9, PLK5, AR, GPM6B, RAPGEF1, KIT, KDR, HOPX
GO:0016575	histone deacetylation	5	458	36	21398	0.00118	0.114532	6.49	9.727	LOC100523762, MORF4L2, REST, LOC100521667, HOPX
GO:0006476	protein deacetylation	5	458	38	21398	0.00149	0.140367	6.15	9.39047	LOC100523762, MORF4L2, REST, LOC100521667, HOPX
GO:0031497	chromatin assembly	8	458	77	21398	0.00154	0.140932	4.25	9.34285	NAP1L3, LOC100514440, LOC100514265, NAP1L2, TSPYL2, LOC100514618, RBBP4, CENPP
GO:0071824	protein-DNA complex subunit organization	11	458	134	21398	0.00155	0.137907	3.42	9.33352	NAP1L3, LOC100514440, LOC100514265, CENPC, CENPI, TAF9B, NAP1L2,TSPYL2, LOC100514618, RBBP4,CENPP
GO:0007548	sex differentiation	11	458	161	21398	0.0019	0.164478	3.07	9.03978	LOC100514440, INHBA, LOC100626450, GATA1, PRDX4, SPINK2, NR0B1, LOC100622877, PKD1, AR, KIT
GO:0071396	cellular response to lipid	14	458	246	21398	0.00214	0.180379	2.56	8.86817	STAP1, MED12, LOC100737684, MLC1, OGT, LYN, ABHD2, NR0B1, CMPK2, ALDH1A2, REST, ER, AR, MSN
GO:0034728	nucleosome organization	8	458	92	21398	0.00218	0.179039	3.99	8.84146	NAP1L3, LOC100514440, LOC100514265, NAP1L2, TSPYL2, LOC100514618, RBBP4, CENPP
GO:0051571	positive regulation of histone H3-K4 methylation	2	458	8	21398	0.00232	0.185774	11.68	8.75166	NR0B1, AR
GO:0046661	male sex differentiation	8	458	92	21398	0.00233	0.182024	3.94	8.74545	LOC100514440, INHBA, GATA1, PRDX4, SPINK2, NR0B1, AR, KIT
GO:0048513	animal organ development	62	458	1887	21398	0.00242	0.184554	1.47	8.69078	COL5A2, PYGO1, UTP3, DNASE1L2, ASPN, OMD, CSN3, NTRK3, ANTXR1, AMTN, RSAD2, LOC100514440, NPYR5, EBP, GAMT, AMER1, INHBA, MED12, PCDH19, ITM2A, DMD, EDA, DIXDC1, PLP1, UBA6, TCF3, TNFRSF19, MATR3, CDX4, GATA1, HMX2, PRDX4, CCNF, ODAM, SPINK2, LYN, MATN1, PBX1, ENAM, NR0B1, SAV1, PHEX, ROGDI, NCOA1, PDPK1, COL3A1, PKD1, POU3F4, ALDH1A2, AMBN, REST, BMP10, SYNGR3, DAZAP1, CCDC66, CITED1, MMP16, AR,…
GO:0035601	protein deacylation	5	458	44	21398	0.0028	0.208567	5.31	8.48036	LOC100523762, MORF4L2, REST, LOC100521667, HOPX
GO:0009725	response to hormone	16	458	336	21398	0.00287	0.208923	2.22	8.44473	GNRHR, MED12, GATA1, GPR173, OGT, LYN, ABHD2, NR0B1, NCOA1, PDPK1, REST, CITED1, CA2, ER, AR, KIT
GO:0035162	embryonic hemopoiesis	3	458	13	21398	0.0029	0.206416	10.78	8.42973	GATA1, PBX1, KIT
GO:0001942	hair follicle development	5	458	45	21398	0.00308	0.214462	5.19	8.34285	DNASE1L2, INHBA, EDA, TNFRSF19, SAV1
GO:0098732	macromolecule deacylation	5	458	45	21398	0.00308	0.209899	5.19	8.34285	LOC100523762, MORF4L2, REST, LOC100521667, HOPX
GO:0022405	hair cycle process	5	458	45	21398	0.00308	0.205526	5.19	8.34285	DNASE1L2, INHBA, EDA, TNFRSF19, SAV1
GO:0022404	molting cycle process	5	458	45	21398	0.00308	0.201331	5.19	8.34285	DNASE1L2, INHBA, EDA, TNFRSF19, SAV1
GO:0006333	chromatin assembly or disassembly	7	458	88	21398	0.00321	0.205633	3.72	8.28321	NAP1L3, LOC100514440, LOC100514265, NAP1L2, TSPYL2, RBBP4, CENPP
GO:0006428	isoleucyl-tRNA aminoacylation	2	458	4	21398	0.00346	0.217302	23.36	8.17501	LOC100624746, LOC100623684
GO:0050861	positive regulation of B cell receptor signaling pathway	2	458	4	21398	0.00346	0.213123	23.36	8.17501	STAP1, LYN
GO:0070170	regulation of tooth mineralization	3	458	6	21398	0.00346	0.209102	23.36	8.17501	ASPN, AMTN, ENAM
GO:0050793	regulation of developmental process	47	458	1455	21398	0.00353	0.209381	1.51	8.14612	COL5A2, ASPN, OMD, NTRK3, AMTN, GNRHR, STAP1, INHBA, MED12, SRPX2, DIXDC1, TCF3, TNMD, GATA1, TNFRSF12A, GPR173, OGT, MAGED1, LYN, MATN1, PBX1, NBR1, NAP1L2, ENAM, E4F1, SAV1, APLF, NCOA1, BRCA1, COL3A1, REST, BMP10, BHLHB9, ADRB1, CITED1, RAPGEF1, PLK5, AR, GPM6B,KIT, KDR, MSN, HOPX
GO:0034508	centromere complex assembly	3	458	14	21398	0.00357	0.207904	10.01	8.12986	CENPC, CENPI, CENPP
GO:0098773	skin epidermis development	5	458	47	21398	0.0037	0.211627	4.97	8.07826	DNASE1L2, INHBA, EDA, TNFRSF19, SAV1
GO:0030522	intracellular receptor signaling pathway	7	458	91	21398	0.00384	0.215781	3.59	8.02468	MED12, NR0B1, NCOA1, ALDH1A2, ER, AR, OTULIN
GO:0071495	cellular response to endogenous stimulus	22	458	549	21398	0.00428	0.236359	1.87	7.86817	COL5A2, GNRHR, MED12, LOC100526028, LOC100152223, AQP9, GATA1, GPR173, ABHD2, NR0B1, NCOA1, BRCA1, PDPK1, COL3A1, REST, BMP10, CITED1
GO:0071840	cellular component organization or biogenesis	102	458	3720	21398	0.00435	0.236153	1.28	7.84477	COL5A2, MLST8, YAE1D1, APBA1, PYGO1, UTP3, CYLC1, NAP1L3, SMARCA2, NTHL1, PHF8, RTN3, APOOL, OMD, TMSB15A, MBD3, TRPM6, NTRK3, ANTXR1, HUWE1, CHM SYTL5, KDM5C, TRPM3, UBN1 LAS1L, SPDYA, SEC23IP, NLGN3, EXOC2, KCND1, SYNE2, DMD, CENPC, NOXO1, BBS9, ZMYM4, PLP1, MLC1, UBA6, AQP9, NTNG2, TNMD, GSPT2, LOC100623679, KCTD13, SYTL4, DIAPH2, CENPI, LOC100523762, RALA, GATA1, PRDX4, ACTR2, TNFRSF12A, OGT,…
GO:0042633	hair cycle	5	458	49	21398	0.0044	0.234887	4.77	7.82828	DNASE1L2, INHBA, EDA, TNFRSF19, SAV1
GO:0042303	molting cycle	5	458	49	21398	0.0044	0.231036	4.77	7.82828	DNASE1L2, INHBA, EDA, TNFRSF19, SAV1
GO:0048608	reproductive structure development	13	458	259	21398	0.00448	0.231443	2.35	7.80229	INHBA, CDX4, GATA1, PRDX4, CCNF, SPINK2, NR0B1, NCOA1, PKD1, DAZAP1, CITED1, AR, KIT
GO:0010468	regulation of gene expression	80	458	2810	21398	0.00485	0.24658	1.33	7.6878	MED27, ATF4, APBA1, PYGO1, TCEAL7, SMARCA2, PHF8, PAIP2, RPS4, MBD3, NTRK3, KDM5C, ZMYND8, GNRHR, ZNF711, STAP1, SERTAD2, TBX22, INHBA, PPP1CB, MED12, ZNF75D, WBP5, EDA, LOC100514086, RNPS1, TCEAL1, LOC100737684, ZMYM4, PLP1, TCF3, TCEAL3, LOC100526028, LOC100626450, TIA1, CDX4, DNMT3B, TCEAL8, GATA1, HMX2, ODAM, NCOA7, OGT, MAGED1, TAF9B, PBX1, LOC100624746, NR0B1, E4F1, SAV1, MORF4L2, PHEX, LOC…
GO:0061458	reproductive system development	13	458	262	21398	0.00492	0.246231	2.32	7.66713	INHBA, CDX4, GATA1, PRDX4, CCNF, SPINK2, NR0B1, NCOA1, PKD1, DAZAP1, CITED1, AR, KIT
GO:1901701	cellular response to oxygen-containing compound	17	458	389	21398	0.00503	0.247863	2.04	7.63523	COL5A2, GNRHR, STAP1, MLC1, AQP9, GPR173, OGT, LYN, BRCA1, PDPK1, COL3A1, CMPK2, ALDH1A2, CA2, ER, RAPGEF1, MSN
GO:0043588	skin development	8	458	123	21398	0.00558	0.270799	3.04	7.48552	COL5A2, DNASE1L2, INHBA, EDA, TNFRSF19, SAV1, COL3A1, PKD1
GO:0016043	cellular component organization	97	458	3541	21398	0.00566	0.270582	1.28	7.46498	COL5A2, MLST8, APBA1, PYGO1, CYLC1, NAP1L3, SMARCA2, NTHL1, PHF8, RTN3, APOOL, OMD, TMSB15A, MBD3, TRPM6, NTRK3, ANTXR1, HUWE1, CHM SYTL5, KDM5C, TRPM3, UBN1 LAS1L, SPDYA, SEC23IP, NLGN3, EXOC2, KCND1, LOC100739576, SYNE2, DMD, CENPC, NOXO1, BBS9, ZMYM4, PLP1, MLC1, UBA6, AQP9, NTNG2, TNMD, GSPT2, KCTD13, SYTL4, DIAPH2, CENPI, LOC100523762, RALA, GATA1, PRDX4, ACTR2, TNFRSF12A, OGT, LYN, MATN1, T…
GO:0010628	positive regulation of gene expression	38	458	1147	21398	0.00569	0.268016	1.55	7.45736	ATF4, PYGO1, SMARCA2, PHF8, RPS4, NTRK3, ZNF711, STAP1, SERTAD2, INHBA, MED12, EDA, PLP1, TCF3, CDX4, DNMT3B, GATA1, HMX2, ODAM, NCOA7, OGT, MAGED1, TAF9B, PBX1, NCOA1, BRCA1, PKD1, ALDH1A2, MAPK9, BMP10, DAZAP1, CITED1, ZNF462, ER, AR, OTX2, KIT, MSN
GO:0044707	single-multicellular organism process	89	458	3209	21398	0.00593	0.275272	1.3	7.39775	MED27, COL5A2, APBA1, PYGO1, UTP3, DNASE1L2, ASPN, RPS4, SULT1B1, OMD, MBD3, CSN3, NTRK3, ANTXR1, AMTN, RSAD2, NPYR5, EBP, GNRHR, NLGN3, STAP1, GAMT, AMER1, INHBA, PPP1CB, GRSF1, MED12, SRPX2, PCDH19, ITM2A, DMD, EDA, DIXDC1, ANPEP, ZMYM4, PLP1, UBA6, TCF3, ZC4H2, NTNG2, TNFRSF19, MATR3, CDX4, RALA, GATA1, HMX2, PRDX4, CCNF, ODAM, SPINK2, TNFRSF12A, GPR173, OGT, MAGED1, LYN, MATN1, PBX1, NAP1L2, …
GO:0030500	regulation of bone mineralization	5	458	53	21398	0.00609	0.278661	4.41	7.35934	OMD, GATA1, MATN1, NBR1, GPM6B
GO:0033993	response to lipid	16	458	365	21398	0.00621	0.28015	2.05	7.33119	GNRHR, STAP1, MED12, MLC1, OGT, LYN, ABHD2, NR0B1, CMPK2, ALDH1A2, REST, CITED1, OTUD5, ER, AR, MSN
GO:0009719	response to endogenous stimulus	25	458	677	21398	0.00665	0.29178	1.73	7.23243	COL5A2, GNRHR, MED12, GLRA4, LOC100526028, LOC100152223, AQP9, GATA1, GPR173, OGT, LYN, ABHD2, NR0B1, NCOA1, BRCA1, PDPK1, COL3A1, REST, BMP10, CITED1, CA2, ER, AR, RAPGEF1, KIT
GO:0006323	DNA packaging	7	458	102	21398	0.00702	0.299801	3.21	7.15431	NAP1L3, LOC100514440, NAP1L2, TSPYL2, LOC100514618, RBBP4, CENPP
GO:0003006	developmental process involved in reproduction	17	458	403	21398	0.00702	0.303852	1.97	7.15431	PYGO1, INHBA, CDX4, GATA1, PRDX4, CCNF, SPINK2, ABHD2, NR0B1, LOC100622877, MOV10L1, NCOA1, PKD1, DAZAP1, CITED1, AR, KIT
GO:0072337	modified amino acid transport	3	458	18	21398	0.00713	0.300492	7.79	7.13188	SERPINA7, LOC100513513, LOC100738799
GO:0097211	cellular response to gonadotropin-releasing hormone	2	458	6	21398	0.00756	0.314476	15.57	7.0474	GNRHR, GPR173
GO:0097210	response to gonadotropin-releasing hormone	2	458	6	21398	0.00756	0.310445	15.57	7.0474	GNRHR, GPR173
GO:0071822	protein complex subunit organization	23	458	617	21398	0.00813	0.329625	1.74	6.94253	COL5A2, APBA1, NAP1L3, TRPM6, TRPM3, EXOC2, KCND1, LOC100514265, CENPC, MLC1, GSPT2, NBR1, NAP1L2, COL3A1, NIN, TSPYL2, LOC100514618, NDUFS7, KCTD5, RBBP4, AR, OTX2, CENPP
GO:0008406	gonad development	7	458	106	21398	0.00855	0.338094	3.09	6.86986	INHBA, GATA1, PRDX4, SPINK2, NR0B1, AR, KIT
GO:0032870	cellular response to hormone stimulus	13	458	281	21398	0.00855	0.342321	2.16	6.86986	GNRHR, MED12, GATA1, GPR173, ABHD2, NR0B1, NCOA1, PDPK1, REST, CA2, ER, AR, KIT
GO:0009653	anatomical structure morphogenesis	45	458	1458	21398	0.00935	0.36522	1.44	6.74082	COL5A2, OMD, ANTXR1, AMTN, NPYR5, GAMT, INHBA, GRSF1, MED12, SRPX2, EDA, ANPEP, BBS9, NTNG2, TNMD, CDX4, RALA, GATA1, HMX2, ODAM, ACTR2, MATN1, TTLL8, PBX1, ENAM, SAV1, ROGDI, NCOA1, COL3A1, PKD1, POU3F4, ALDH1A2, AMBN, BMP10, CCDC66, CITED1, CA2, MMP16, AR, OTULIN, OTX2, MSN, HOPX, EXOC5, LOC100739060
GO:0045666	positive regulation of neuron differentiation	9	458	163	21398	0.0094	0.362749	2.58	6.73312	NTRK3, TCF3, TNFRSF12A, LYN, NAP1L2, NCOA1, BHLHB9, PLK5, RAPGEF1
GO:0045137	development of primary sexual characteristics	7	458	108	21398	0.00941	0.358812	3.03	6.73159	INHBA, GATA1, PRDX4, SPINK2, NR0B1, AR, KIT
GO:0043065	positive regulation of apoptotic process	14	458	319	21398	0.00999	0.376447	2.05	6.6453	ATF4, NTRK3, INHBA, RNPS1, SPINK2, TNFRSF12A, MAGED1, LYN, SAV1, NCOA1, ALDH1A2, MAPK9, REST, ZNF205
