# Supplementary material for: Genome-wide genetic structure and differentially selected regions among Landrace, Erhualian, and Meishan pigs using specific-locus amplified fragment sequencing
Source: Sci Rep. 2017 Aug 30;7:10063. doi: 10.1038/s41598-017-09969-6 (PMC5577042; doi:10.1038/s41598-017-09969-6)
Supplement: Supplementary file 11 — Dataset 10 [file 41598_2017_9969_MOESM11_ESM.xls]

## Sheet: Sheet1
Supplementary Table S10. Candidate genes from DSRs between Erhualian and Meishan
Region	Value of W	Chromosome Position	Chromosome Position of Genes	Database	Gene symbol	Gene discription
1	8.44629	Chr.1:1309055-1338231	Chr.1:1308241:1352947	NCBI	LOC102162401	uncharacterized LOC102162401
2	4.44166	Chr.1:6257897-6263390	NA
3	5.32438	Chr.1:8510234-8558621	Chr.1:8498216:8538306	EMBL	LOC100518455/MAP3K4	mitogen-activated protein kinase kinase kinase 4
4	8.2197	Chr.1:10908389-10942655	Chr.1:10907491:10972248	EMBL	LOC100523935	protein SERAC1
5	5.44076	Chr.1:13008961-13146893	NA
6	6.5561	Chr.1:13771273-13773486	NA
7	9.63968	Chr.1:15312287-15312564	NA
8	5.78678	Chr.1:43261138-43634956	Chr.1:43479579:43566275	EMBL	LOC100516475	triadin-like
			Chr.1:43287566:43336517	EMBL	LOC100624967	ubiquitin-conjugating enzyme E2 R1 pseudogene
			Chr.1:43418318:43465823	EMBL	LOC100738555	triadin-like
			Chr.1:43252109:43273986	NCBI	LOC102165955	basic proline-rich protein-like
			Chr.1:43449182:43451157	NCBI	LOC102166321	uncharacterized LOC102166321
9	5.41262	Chr.1:89738625-89916610	Chr.1:89851285:89858364	EMBL	LOC100517207/MARCKS	myristoylated alanine-rich protein kinase C substrate
			Chr.1:89738991:89851282	EMBL	LOC100737951	uncharacterized LOC100737951
10	7.51597	Chr.1:90021357-90028006	Chr.1:90018333:90197854	EMBL	HS3ST6/HS3ST5	heparan sulfate (glucosamine) 3-O-sulfotransferase 6
11	5.55681	Chr.1:159874644-159984846	Chr.1:159865131:159905821	EMBL	LOC100525727/FAN1	FANCD2/FANCI-associated nuclease 1
			Chr.1:159939241:159967926	EMBL	MCEE	methylmalonyl CoA epimerase
			Chr.1:159918101:159939462	EMBL	MPHOSPH10	phosphoprotein 10 (U3 small nucleolar ribonucleoprotein)
12	7.22931	Chr.1:175152237-175233028	NA
13	6.91435	Chr.1:186428899-186488715	NA
14	7.74205	Chr.1:199140451-199367899	NA
15	5.05161	Chr.1:199713492-199719286	Chr.1:199700758:199859945	EMBL	LRR1	leucine rich repeat protein 1
16	7.74376	Chr.1:217514089-217522792	NA
17	7.76707	Chr.1:226612491-226684270	Chr.1:226645477:226808859	EMBL	SLC24A2	solute carrier family 24 (sodium/potassium/calcium exchanger), member 2
18	6.67342	Chr.1:234229292-234384577	NA
19	5.23598	Chr.1:242677204-242724410	Chr.1:242696922:242837407	EMBL	JAK2	Janus kinase 2
			Chr.1:242681485:242682910	EMBL	LOC100739781	uncharacterized LOC100739781
20	5.36998	Chr.1:243900487-244314388	Chr.1:243782562:243976749	EMBL	LOC100523225	zinc finger protein GLIS3
			Chr.1:244154281:244347335	EMBL	LOC100624765	transcription factor RFX3-like
21	7.76254	Chr.1:248266211-248296260	Chr.1:248344255:248617781	EMBL	PIP5K1B	phosphatidylinositol-4-phosphate 5-kinase type 1 beta
22	7.81424	Chr.1:278665474-278684305	NA
23	8.55961	Chr.1:303046272-303113879	Chr.1:302993492:303054235	EMBL	LOC100513839/WDR34	WD repeat domain 34
			Chr.1:303105136:303108410	EMBL	LOC100519816/ZDHHC12	zinc finger, DHHC-type containing 12
			Chr.1:303093222:303105193	EMBL	PKN3	protein kinase N3
			Chr.1:303081846:303088281	EMBL	SET	SET nuclear proto-oncogene
			Chr.1:303108885:303142089	EMBL	ZER1	zyg-11 related, cell cycle regulator
			Chr.1:303074408:303080131	NCBI	LOC102158334	uncharacterized LOC102158334
24	6.37596	Chr.2:2223967-2224156	NA
25	6.97782	Chr.2:7565912-7635610	Chr.2:7615362:7645486	EMBL	ATL3	atlastin GTPase 3
			Chr.2:7558480:7714023	EMBL	RTN3	reticulon 3
26	5.31186	Chr.2:7815745-7842089	Chr.2:7840929:7852494	EMBL	LGALS12	lectin, galactoside-binding, soluble, 12
			Chr.2:7806627:7840785	EMBL	LOC100627034/HRASLS5	HRAS-like suppressor family, member 5
			Chr.2:7809626:7821390	NCBI	LOC102164585	solute carrier family 22 member 9-like
27	6.88084	Chr.2:8021810-8190589	Chr.2:8165714:8188532	EMBL	LOC100622132	solute carrier family 22 member 6-like
			Chr.2:8029653:8046085	EMBL	LOC100737875	solute carrier family 22 member 10-like
			Chr.2:8152459:8160066	EMBL	POAT1-1/SLC22A6	solute carrier family 22 (organic anion transporter), member 6
			Chr.2:8125674:8143548	EMBL	SLC22A8	solute carrier family 22 (organic anion transporter), member 8
28	6.31547	Chr.2:20869816-20931506	NA
29	10.2575	Chr.2:26179507-26497490	NA
30	8.41692	Chr.2:27423818-27467026	Chr.2:27312001:27490473	EMBL	LOC100511916	low-density lipoprotein receptor class A domain-containing protein 3
31	5.66683	Chr.2:37268375-37288479	NA
32	6.56351	Chr.2:41936983-41937267	NA
33	7.78818	Chr.2:120009910-120174214	Chr.2:119988214:120043049	EMBL	LOC100516066/SLC25A46	solute carrier family 25, member 46
			Chr.2:119783659:120019110		TMEM232	transmembrane protein 232
34	5.26582	Chr.2:121827238-121850262	NA
35	10.896	Chr.2:122905147-123003827	NA
36	6.27685	Chr.2:123662777-123737463	Chr.2:123612399:123685313	NCBI	LOC102161767	uncharacterized LOC102161767
37	6.11755	Chr.2:128797589-128801143	Chr.2:128752284:128841343	EMBL	HSD17B4	hydroxysteroid (17-beta) dehydrogenase 4
38	6.54962	Chr.2:129151155-129491672	NA
39	5.40771	Chr.2:129574742-129852765	Chr.2:129782951:129850143	EMBL	LOC100524363/PRR16	proline rich 16
40	5.33486	Chr.2:130703238-130783131	Chr.2:130602614:130800454	NCBI	LOC102160311	uncharacterized LOC102160311
41	8.39723	Chr.2:133020362-133042670	NA
42	7.2336	Chr.2:140312339-140507113	Chr.2:140441135:140443605	EMBL	IL13	interleukin 13
			Chr.2:140455331:140462879	EMBL	IL4	interleukin 4 [Mus musculus
			Chr.2:140469304:140537885	EMBL	KIF3A	kinesin family member 3A
			Chr.2:140313730:140407468	EMBL	RAD50	RAD50 homolog, double strand break repair protein
43	6.60325	Chr.2:143479999-143480069	NA
44	5.98622	Chr.2:143579918-143583269	Chr.2:143578973:143634938		SLC25A48	solute carrier family 25 member 48
45	10.2226	Chr.2:143611291-143611845	Chr.2:143586017:143634935	EMBL	LOC100518721/SLC25A48	solute carrier family 25, member 48
46	9.51205	Chr.3:4355611-4371774	Chr.3:4292919:4366768	EMBL	RADIL	Ras association and DIL domains
			Chr.3:4363584:4431414	NCBI	MMD2	monocyte to macrophage differentiation associated 2
47	6.98532	Chr.3:14402919-14452685	Chr.3:13957588:14944703	EMBL	AUTS2	autism susceptibility candidate 2
48	7.49678	Chr.3:84704617-84715135	Chr.3:84692417:84749166	EMBL	LOC100739838	uncharacterized protein KIAA1841-like
49	5.81954	Chr.3:87299614-87483258	NA
50	7.49463	Chr.3:88959722-89440431	NA
51	5.87234	Chr.3:89926820-90149385	Chr.3:90132132:90197711	EMBL	EFEMP1	EGF containing fibulin-like extracellular matrix protein 1
			Chr.3:90065707:90065813	NCBI	MIR217-1	microRNA 217-1
			Chr.3:90058975:90059079	NCBI	MIR216-1	microRNA 216-1
52	9.87023	Chr.3:90528360-90824884	Chr.3:90449824:90543528	EMBL	CCDC104	cilia and flagella associated protein 36
			Chr.3:90618672:90725641	EMBL	CCDC88A	coiled-coil domain containing 88A
			Chr.3:90547008:90597937	EMBL	LOC100513349	serine/threonine-protein phosphatase 4 regulatory subunit 3B-like
			Chr.3:90729085:90731305	EMBL	LOC100514282	prolyl-tRNA synthetase associated domain-containing protein 1
			Chr.3:90773753:90783370	EMBL	LOC100514637/RPS27A	ribosomal protein S27a
			Chr.3:90781750:90830998	EMBL	LOC100628091/CLHC1	clathrin heavy chain linker domain containing 1
			Chr.3:90740359:90773066	EMBL	MTIF2	mitochondrial translational initiation factor 2
			Chr.3:90547020:90592317	NCBI	PPP4R3B/SMEK2	protein phosphatase 4 regulatory subunit 3B
53	7.00737	Chr.3:92533233-92534142	Chr.3:92521496:92549081	EMBL	LOC100517335/ERLEC1	endoplasmic reticulum lectin 1
54	7.28316	Chr.3:96556718-96649684	Chr.3:96468336:96658542	EMBL	NRXN1	neurexin 1
55	5.23793	Chr.3:97975534-98044280	Chr.3:97965691:98036038	EMBL	KLRAQ1/PPP1R21	protein phosphatase 1, regulatory subunit 21
56	11.8763	Chr.3:102297392-102494238	Chr.3:102392137:102471990	EMBL	LOC100511191/PPM1B	protein phosphatase, Mg2+/Mn2+ dependent, 1B
			Chr.3:102250152:102314854	EMBL	LOC100526165/PREPL	prolyl endopeptidase-like
			Chr.3:102312703:102356772	EMBL	SLC3A1	solute carrier family 3 (amino acid transporter heavy chain), member 1
			Chr.3:102472409:102473360	NCBI	LOC102164470	uncharacterized LOC102164470
57	7.56128	Chr.3:102581892-102633693	Chr.3:102630056:102742809	EMBL	LRPPRC	leucine-rich pentatricopeptide repeat containing
58	9.91557	Chr.3:102678119-102743126	Chr.3:102630056:102742809	EMBL	LRPPRC	leucine-rich pentatricopeptide repeat containing
59	9.83829	Chr.3:106283461-106442746	Chr.3:106268658:106355204	EMBL	LOC100622020/SLC8A1	solute carrier family 8 (sodium/calcium exchanger), member 1
60	5.98006	Chr.3:112743542-112792155	NA
61	9.97375	Chr.3:113055246-113120757	Chr.3:113052789:113064811	EMBL	LOC100626840	ras guanyl-releasing protein 3-like
62	6.25439	Chr.3:114696235-114745955	Chr.3:114665984:114797471	EMBL	XDH	xanthine dehydrogenase
63	7.08993	Chr.3:115769630-115827734	Chr.3:115765351:115795411	NCBI	LBH	limb bud and heart development
64	10.879	Chr.3:115856309-116048881	Chr.3:115863165:115892050	EMBL	LOC100620823/YPEL5	yippee-like 5
			Chr.3:115884573:115885331	EMBL	LOC100621247	14-3-3 protein epsilon pseudogene
			Chr.3:115898909:115899220	EMBL	LOC100621347	cytochrome c-like
			Chr.3:115935657:116042950	EMBL	LOC100622142	ALK tyrosine kinase receptor-like
65	6.74729	Chr.3:119587318-119668947	Chr.3:119570474:119608580	EMBL	EPT1	ethanolaminephosphotransferase 1
			Chr.3:119631940:119641243	EMBL	GPR113/ADGRF3	adhesion G protein-coupled receptor F3
			Chr.3:119651210:119681991	EMBL	LCTHIO/HADHB	hydroxyacyl-CoA dehydrogenase/3-ketoacyl-CoA thiolase/enoyl-CoA hydratase (trifunctional protein), beta subunit
			Chr.3:119658268:119658572	EMBL	LOC100525743	high mobility group nucleosome binding domain 1 pseudogene
66	4.64915	Chr.3:121233336-121287805	Chr.3:121230135:121286004	EMBL	NCOA1	nuclear receptor coactivator 1
67	8.83992	Chr.4:18251390-18266000	NA
68	6.65875	Chr.4:67785315-67809583	Chr.4:67752434:67790546	EMBL	UBE2W	ubiquitin-conjugating enzyme E2W (putative)
69	8.59525	Chr.4:82411027-82594908	Chr.4:82559384:82562572	EMBL	LOC100156121/CHCHD7	coiled-coil-helix-coiled-coil-helix domain containing 7
			Chr.4:82473249:82498607	EMBL	LOC100626876	short-chain dehydrogenase/reductase family 16C member 6-like
			Chr.4:82444854:82450154	EMBL	PENK	proenkephalin
			Chr.4:82507416:82518302	EMBL	SDR16C5	short chain dehydrogenase/reductase family 16C, member 5
			Chr.4:82424045:82429455	NCBI	LOC102159926	uncharacterized LOC102159926
			Chr.4:82476906:82480817	NCBI	LOC102160140	uncharacterized LOC102160140
70	7.16132	Chr.4:113920803-114077002	Chr.4:113928523:113941699	EMBL	CD2	CD2 molecule
			Chr.4:114057831:114163640	EMBL	IGSF3	immunoglobulin superfamily, member 3
71	7.88715	Chr.4:134374452-134500831	Chr.4:134491144:134572292	EMBL	ABCD3	ATP-binding cassette, sub-family D (ALD), member 3
			Chr.4:134338523:134382934	EMBL	LOC100625692/SLC44A3	solute carrier family 44, member 3
			Chr.4:134474466:134479707	EMBL	LOC396677/F3	coagulation factor III (thromboplastin, tissue factor)
			Chr.4:134385883:134410751	NCBI	LOC102157710	choline transporter-like protein 3
72	8.6035	Chr.4:141280367-141314336	NA
73	7.82503	Chr.4:141366920-141377089	NA
74	7.0295	Chr.5:4333096-4371072	Chr.5:4349492:4351976	EMBL	CSDC2	cold shock domain containing C2, RNA binding
			Chr.5:4336774:4347697	EMBL	PMM1	phosphomannomutase 1
75	9.1115	Chr.5:5199728-5220416	Chr.5:5208977:5218177	EMBL	LOC100516266/SGSM3	small G protein signaling modulator 3
			Chr.5:5047043:5207389	EMBL	MKL1	megakaryoblastic leukemia (translocation) 1
76	6.19958	Chr.5:6339825-6378669	Chr.5:6373929:6376297	EMBL	APOBEC3F	apolipoprotein B mRNA editing enzyme, catalytic polypeptide-like 3F
			Chr.5:6355329:6369434	EMBL	LOC100520132/CBX7	chromobox homolog 7
77	6.30405	Chr.5:8655157-8674236	NA
78	10.2031	Chr.5:19478109-19576660	Chr.5:19519313:19520932	EMBL	LOC100518782/HOXC12	homeobox C12
79	5.72549	Chr.5:23008138-23193027	Chr.5:23156562:23160338	EMBL	COQ10A	coenzyme Q10A [Cavia porcellus
			Chr.5:23162491:23186518	EMBL	CS	citrate synthase
			Chr.5:23043394:23070487	EMBL	LOC100157936	E3 ubiquitin-protein ligase NRDP1
			Chr.5:23011022:23030381	EMBL	LOC100519313	serine/threonine-protein phosphatase 6 regulatory ankyrin repeat subunit C
			Chr.5:22964196:23091505	EMBL	LOC100525045	receptor tyrosine-protein kinase erbB-3
			Chr.5:23129335:23161468	EMBL	LOC100621845	SWI/SNF complex subunit SMARCC2-like
			Chr.5:23174740:23178094	EMBL	LOC100624781	coenzyme Q-binding protein COQ10 homolog A, mitochondrial-like
			Chr.5:23093597:23095583	EMBL	LOC100737126	proliferation-associated protein 2G4-like
			Chr.5:23125748:23127016	EMBL	LOC100737168	uncharacterized LOC100737168
			Chr.5:23103716:23120590	EMBL	LOC100737962	proliferation-associated protein 2G4
			Chr.5:23168891:23173068	EMBL	LOC100738034	citrate synthase, mitochondrial-like
			Chr.5:23123923:23127017	EMBL	MYL6	myosin, light chain 6, alkali, smooth muscle and non-muscle
			Chr.5:23119259:23123593	EMBL	MYL6B	myosin, light chain 6B, alkali, smooth muscle and non-muscle
			Chr.5:23036417:23043214	EMBL	OBFC2B/BP2	nucleic acid binding protein 2
			Chr.5:23095590:23097915	EMBL	PA2G4	proliferation-associated 2G4, 38kDa
			Chr.5:23190310:23205341	EMBL	PAN2	PAN2 poly(A) specific ribonuclease subunit
			Chr.5:23030342:23036188	EMBL	SLC39A5	solute carrier family 39 (zinc transporter), member 5
			Chr.5:23178093:23188115	NCBI	LOC102165983	ankyrin repeat and SOCS box protein 9-like
80	7.61236	Chr.5:47161573-47169504	NA
81	6.24811	Chr.5:47565501-47579996	Chr.5:47544628:47638219	EMBL	OVCH1	ovochymase 1
82	7.20179	Chr.5:59186851-59223409	Chr.5:59187848:59189626	EMBL	LOC100154654	centrin-2 pseudogene
83	6.46341	Chr.5:77527390-77661877	Chr.5:77654681:77670628	EMBL	IRAK4	interleukin-1 receptor-associated kinase 4
			Chr.5:77658111:77693940	EMBL	LOC100523377/TWF1	twinfilin actin binding protein 1
			Chr.5:77617991:77643198	EMBL	PUS7L	pseudouridylate synthase 7-like
84	5.39776	Chr.6:10247191-10250237	NA
85	6.20665	Chr.6:19201961-19439457	Chr.6:19179672:19230737	NCBI	LOC102166172	uncharacterized LOC102166172
			Chr.6:19340541:19748787	NCBI	LOC102165470	uncharacterized LOC102165470
86	8.17552	Chr.6:19912867-19913093	NA
87	7.87455	Chr.6:24201213-24360812	NA
88	6.2105	Chr.6:24915807-24958745	NA
89	8.35491	Chr.6:37662437-37730734	Chr.6:37726818:37765805	EMBL	LOC100524681/ZNF507	zinc finger protein 507
90	5.79686	Chr.6:37785273-37952077	Chr.6:37870420:37920531	EMBL	DPY19L3	dpy-19-like 3 (C. elegans)
			Chr.6:37950318:38000670	EMBL	LOC100523791/PDCD5	programmed cell death 5
91	4.27252	Chr.6:39943815-39968476	Chr.6:39947011:39952558	EMBL	ZNF792	zinc finger protein 792
92	6.06886	Chr.6:48552099-48727842	Chr.6:48557238:48586473	EMBL	DHX34	DEAH (Asp-Glu-Ala-His) box polypeptide 34
			Chr.6:48685594:48706624	EMBL	LOC100518843	60S ribosomal protein L30-like
			Chr.6:48711622:48738199	EMBL	ZNF541	zinc finger protein 541
93	3.98704	Chr.6:49139216-49270036	Chr.6:49168387:49187810	EMBL	ELSPBP1	epididymal sperm binding protein 1
			Chr.6:49204974:49244463	EMBL	LIG1	ligase I, DNA, ATP-dependent
			Chr.6:49191353:49201295	EMBL	LOC100520249/CABP5	calcium binding protein 5
			Chr.6:49150076:49154666	EMBL	LOC100520616	binder of sperm protein homolog 1
			Chr.6:49244764:49262636	NCBI	C6H19orf68	chromosome 6 open reading frame, human C19orf68
94	6.68961	Chr.6:73453811-73584518	Chr.6:73334650:73633345	EMBL	LOC100516676	eukaryotic translation initiation factor 4 gamma 3-like
			Chr.6:73463818:73475258	NCBI	LOC102160102	uncharacterized LOC102160102
95	5.58483	Chr.6:101529379-101579503	Chr.6:101523663:101632396	EMBL	TTC39C	tetratricopeptide repeat domain 39C
96	7.41896	Chr.6:102123022-102277902	Chr.6:102096945:102240901	NCBI	LOC102159243	uncharacterized LOC102159243
97	5.98786	Chr.6:102680614-102738584	Chr.6:102734022:102765162	EMBL	LOC100513211	uncharacterized LOC100513211
98	10.3744	Chr.6:102930166-103055274	Chr.6:102946173:102979601	EMBL	LOC100623253	uncharacterized LOC100623253
			Chr.6:102988159:103014137	EMBL	LOC100739769/ZNF521	zinc finger protein 521
99	15.0169	Chr.6:103154776-103528819	Chr.6:103427028:103430471	NCBI	LOC102159441	uncharacterized LOC102159441
			Chr.6:103481941:103483314	NCBI	LOC102159539	uncharacterized LOC102159539
100	12.8043	Chr.6:103780912-104046778	Chr.6:103761693:103798990	EMBL	LOC100513739/PSMA8	proteasome subunit alpha 8
			Chr.6:104006391:104192743	EMBL	LOC100514526/KCTD1	potassium channel tetramerization domain containing 1
			Chr.6:103817752:103933247	EMBL	TAF4B	TAF4b RNA polymerase II, TATA box binding protein (TBP)-associated factor, 105kDa
			Chr.6:104040890:104045635	NCBI	LOC102160180	uncharacterized LOC102160180
101	8.54682	Chr.6:104172854-104416075	Chr.6:104387592:104394409	EMBL	AQP4	aquaporin 4
			Chr.6:104402179:104556902	EMBL	CHST9	carbohydrate (N-acetylgalactosamine 4-0) sulfotransferase 9
			Chr.6:104006391:104192743	EMBL	LOC100514526/KCTD1	potassium channel tetramerization domain containing 1
			Chr.6:104332074:104335487	EMBL	LOC100514905	uncharacterized LOC100514905
102	7.3956	Chr.6:110611281-110689673	NA
103	5.63672	Chr.6:112872117-112967046	Chr.6:112902155:113225549	EMBL	LOC100622006/FHOD3	formin homology 2 domain containing 3
104	11.4689	Chr.6:124785239-124938047	Chr.6:124790057:124806690	EMBL	IFI44	interferon-induced protein 44
			Chr.6:124816723:124836014	EMBL	IFI44L	interferon-induced protein 44-like
			Chr.6:124888115:124931460	EMBL	PTGFR	prostaglandin F receptor (FP)
105	7.02911	Chr.6:127029109-127246928	Chr.6:127015782:127115938	EMBL	LOC100512173	alpha-N-acetylgalactosaminide alpha-2,6-sialyltransferase 3-like
			Chr.6:127052582:127053731	NCBI	LOC102162676	uncharacterized LOC102162676
			Chr.6:127105613:127110671	NCBI	LOC102162591	uncharacterized LOC102162591
106	7.96808	Chr.6:127928619-128090489	Chr.6:128034492:128059465	EMBL	LHX8	LIM homeobox 8
			Chr.6:127822032:127973432	EMBL	LOC100513866/SLC44A5	solute carrier family 44, member 5
107	6.51601	Chr.6:130880058-131284484	NA
108	6.9999	Chr.7:1610824-1657406	Chr.7:1651620:1692963	EMBL	LOC100157526/MYLK4	myosin light chain kinase family, member 4
			Chr.7:1611927:1625809	NCBI	LOC102159406	uncharacterized LOC102159406
109	7.08758	Chr.7:5322915-5322962	Chr.7:5314415:5325551	EMBL	LOC100156354/TXNDC5	thioredoxin domain containing 5 (endoplasmic reticulum)
110	10.202	Chr.7:34828000-34927976	Chr.7:34838565:34928050	EMBL	GRM4	glutamate receptor, metabotropic 4
			Chr.7:34852894:34854202	NCBI	LOC102164893	uncharacterized LOC102164893
111	9.08482	Chr.7:39781167-39790945	NA
112	7.05989	Chr.7:91195006-91451045	Chr.7:91261155:91341099	NCBI	LOC102161102	uncharacterized LOC102161102
			Chr.7:91341320:91343231	NCBI	LOC102161232	uncharacterized LOC102161232
			Chr.7:91444253:91446445	NCBI	LOC102161312	uncharacterized LOC102161312
113	12.5384	Chr.7:91745010-91808309	NA
114	7.23421	Chr.7:92861903-92862272	Chr.7:92719394:93045275	EMBL	LOC100156054/SLCO3A1	solute carrier organic anion transporter family, member 3A1
115	7.27349	Chr.7:100800244-100870125	Chr.7:100745888:100859962	EMBL	LOC100154536/PCNX	pecanex homolog (Drosophila)
116	4.97785	Chr.7:103712172-103734041	NA
117	10.9736	Chr.7:105180004-105206797	Chr.7:105203659:105299441	EMBL	LOC100516026/IFT43	intraflagellar transport 43
			Chr.7:105178640:105198868	EMBL	TGFB3	transforming growth factor, beta 3
118	9.18783	Chr.8:10911848-10912137	Chr.8:10866639:10965543	EMBL	PROM1	prominin 1
			Chr.8:10909340:10915079	NCBI	LOC102160409	uncharacterized LOC102160409
119	7.90072	Chr.8:11525077-11534372	Chr.8:11360992:11553044	EMBL	LOC100513100/LDB2	LIM domain binding 2
120	4.34258	Chr.8:12083197-12089995	NA
121	9.71738	Chr.8:13697594-14004707	NA
122	7.7659	Chr.8:16690366-16692802	Chr.8:15471795:16695036	EMBL	LOC100516499/KCNIP4	Kv channel interacting protein 4
			Chr.8:16687681:16694538	NCBI	LOC102166054	uncharacterized LOC102166054
123	5.92357	Chr.8:20171273-20175848	NA
124	6.79358	Chr.8:40197123-40240428	Chr.8:40100495:40275177	NCBI	TEC	tec protein tyrosine kinase
125	5.32036	Chr.8:43126685-43210490	Chr.8:43067784:43081654	NCBI	CD140A/PDGFRA	platelet-derived growth factor receptor alpha
126	5.73135	Chr.8:79287254-79287520	Chr.8:79257294:79413511	EMBL	LOC100626442	protocadherin-23-like
127	7.78018	Chr.8:86273419-86307025	Chr.8:86293177:86319721	EMBL	EDNRA	endothelin receptor type A
128	8.56715	Chr.8:122339465-122342717	Chr.8:122315213:122407118	NCBI	SGMS2	sphingomyelin synthase 2
			Chr.8:122338428:122344162	NCBI	LOC102163362	uncharacterized LOC102163362
129	6.07236	Chr.8:135582554-135721140	NA
130	5.83976	Chr.9:28537170-28562040	Chr.9:28144709:28725103	EMBL	FAT3	FAT atypical cadherin 3
131	8.2725	Chr.9:30455071-30496927	Chr.9:30457624:30505257	EMBL	PIWIL4	piwi-like RNA-mediated gene silencing 4
132	6.72766	Chr.9:30504973-30506210	Chr.9:30457624:30505257	EMBL	PIWIL4	piwi-like RNA-mediated gene silencing 4
133	5.91088	Chr.9:39276768-39298187	NA
134	14.9192	Chr.9:40038695-40228268	Chr.9:40006188:40106971	EMBL	CWF19L2	CWF19-like 2, cell cycle control
			Chr.9:40108864:40120848	EMBL	LOC100626234	cytochrome c pseudogene
			Chr.9:40124440:40161371	EMBL	LOC100626321/ALKBH8	alkB homolog 8, tRNA methyltransferase
			Chr.9:40189982:40284065	EMBL	LOC100626413/ELMOD1	ELMO/CED-12 domain containing 1
			Chr.9:40167739:40181567	EMBL	LOC100626888	succinyl-CoA ligase [GDP-forming] subunit beta, mitochondrial-like
			Chr.9:40054807:40058521	NCBI	LOC102162920	uncharacterized LOC102162920
			Chr.9:40046711:40061267	NCBI	LOC102163011	uncharacterized LOC102163011
			Chr.9:40167788:40180725	NCBI	LOC102163572	uncharacterized LOC102163572
135	8.60529	Chr.9:40826961-40833643	Chr.9:40746630:40837766	EMBL	ATM	ATM serine/threonine kinase
136	5.70026	Chr.9:46996970-47036280	Chr.9:46986792:46997024	EMBL	LOC100738375	NXPE family member 4-like
137	5.2604	Chr.9:94799131-94978755	Chr.9:94775222:94819040	EMBL	BZW2	basic leucine zipper and W2 domains 2
			Chr.9:94843448:94855302	EMBL	LOC100514482/AGR2	anterior gradient 2, protein disulphide isomerase family member
			Chr.9:94864073:94934687	EMBL	LOC100624728/TSPAN13	tetraspanin 13
			Chr.9:94927998:94963339	EMBL	AGR3	anterior gradient protein 3 homolog
138	8.79318	Chr.9:95612266-95753391	NA
139	12.7567	Chr.9:105189739-105220813	NA
140	7.22354	Chr.9:133135820-133169531	Chr.9:133062195:133169302	EMBL	LOC100524163/TDRD5	tudor domain containing 5
141	8.1315	Chr.9:133258011-133316627	Chr.9:133311434:133318292	EMBL	TOR1AIP2	torsin A interacting protein 2
142	6.72546	Chr.9:134901503-134971290	NA
143	10.8059	Chr.9:142936175-143029098	NA
144	5.39074	Chr.9:149271499-149278562	NA
145	8.06722	Chr.9:151180633-151186113	NA
146	10.0606	Chr.10:3770676-3770960	NA
147	9.17474	Chr.10:31350537-31364218	Chr.10:31342354:31670879	EMBL	C10H9orf3	chromosome 10 open reading frame, human C9orf3
148	7.34185	Chr.10:34444817-34462217	Chr.10:34426837:34463026	NCBI	LOC102167241	uncharacterized LOC102167241
149	7.56945	Chr.10:54392566-54401455	Chr.10:54365916:54430176	EMBL	APBB1IP	amyloid beta (A4) precursor protein-binding, family B, member 1 interacting protein
150	4.7229	Chr.11:3240986-3256877	NA
151	6.05791	Chr.11:11534037-11644514	Chr.11:11568124:11570038	EMBL	MAB21L1	mab-21-like 1 (C. elegans)
			Chr.11:11141300:11659359	EMBL	NBEA	neurobeachin [Cavia porcellus
152	7.8079	Chr.11:14857784-14862272	Chr.11:14710787:14893103	EMBL	LOC100526131	conserved oligomeric Golgi complex subunit 6
153	7.50541	Chr.11:23898519-23932736	Chr.11:23830914:24285421	EMBL	ENOX1	ecto-NOX disulfide-thiol exchanger 1
154	3.86857	Chr.11:24538524-24540261	NA
155	2.91204	Chr.11:25497106-25559807	Chr.11:25486744:25665903	EMBL	LOC100157742/DGKH	diacylglycerol kinase, eta
156	6.10004	Chr.11:25839695-25881122	Chr.11:25821639:26011446	EMBL	LOC100511470/VWA8	von Willebrand factor A domain containing 8
157	5.60977	Chr.11:26024871-26135986	Chr.11:26045912:26060968	NCBI	LOC102157430	uncharacterized LOC102157430
			Chr.11:26091539:26165821	NCBI	LOC102157557	von Willebrand factor A domain-containing protein 8-like
			Chr.11:26083558:26085619	NCBI	LOC102166671	uncharacterized LOC102166671
158	4.55652	Chr.11:26745733-26770513	NA
159	7.36304	Chr.11:27703047-27715276	Chr.11:27658573:27736015	NCBI	LOC102159099	uncharacterized LOC102159099
160	4.95536	Chr.11:27828637-27857287	NA
161	3.64318	Chr.11:42276799-42285087	NA
162	5.70214	Chr.11:48860201-49120593	NA
163	3.35934	Chr.11:50186125-50235985	NA
164	8.86082	Chr.11:50583012-50964515	Chr.11:50573347:50616802	EMBL	KLF12	Kruppel-like factor 12
			Chr.11:50692644:50792199	EMBL	LOC100622863	uncharacterized LOC100622863
165	5.48482	Chr.11:56562146-56562381	NA
166	4.61735	Chr.11:67922846-67936371	NA
167	6.13739	Chr.11:68152533-68261565	Chr.11:68165176:68291603	NCBI	LOC102166313	uncharacterized LOC102166313
168	5.71882	Chr.11:76672785-76690374	Chr.11:76623518:76705822	EMBL	LOC100524643/TMTC4	transmembrane and tetratricopeptide repeat containing 4
			Chr.11:76673250:76676181	NCBI	LOC102164050	transmembrane protein 208-like
169	6.69647	Chr.11:83011368-83073849	Chr.11:83014605:83046597	EMBL	TNFSF13B	tumor necrosis factor (ligand) superfamily, member 13b
170	4.61176	Chr.11:84855401-84868095	Chr.11:84851718:84863066	NCBI	LOC102168075	uncharacterized LOC102168075
171	5.35006	Chr.11:85399458-85491349	NA
172	4.23136	Chr.12:13732807-13790404	Chr.12:13761317:13822211	EMBL	LOC100523919/CACNG4	calcium channel, voltage-dependent, gamma subunit 4
173	6.11399	Chr.12:14123739-14203085	Chr.12:14104697:14376238	EMBL	PITPNC1	phosphatidylinositol transfer protein, cytoplasmic 1
174	6.08785	Chr.12:21858787-21859085	NA
175	5.51382	Chr.12:22300432-22320898	Chr.12:22310214:22337485	EMBL	TOPOII/TOP2A	topoisomerase (DNA) II alpha
176	6.82746	Chr.12:29327669-29368302	NA
177	9.0018	Chr.12:46196899-46237519	NA
178	5.9955	Chr.12:47214169-47226876	Chr.12:47212208:47242971	NCBI	MYO18A	unconventional myosin-XVIIIa
179	5.91166	Chr.12:47620711-48108298	Chr.12:47709246:47713196	EMBL	ABHD15	abhydrolase domain containing 15
			Chr.12:47928413:47946124	EMBL	ANKRD13B	ankyrin repeat domain 13B
			Chr.12:47719221:47730533	EMBL	GIT1	G protein-coupled receptor kinase interacting ArfGAP 1
			Chr.12:47947652:47950030	EMBL	LOC100516758/CORO6	coronin 6
			Chr.12:47714797:47718807	EMBL	LOC100520331/TP53I13	tumor protein p53 inducible protein 13
			Chr.12:47600213:47694202	EMBL	LOC100622172/TAOK1	TAO kinase 1
			Chr.12:47735655:47745922	EMBL	LOC100739265	ankyrin repeat domain-containing protein 13B-like
			Chr.12:47804289:47867479	EMBL	SSH2	slingshot protein phosphatase 2
			Chr.12:48106444:48135338	NCBI	SLC6A4	solute carrier family 6 member 4
180	14.1458	Chr.12:51152923-51247795	Chr.12:51165588:51166517	EMBL	LOC100625856	olfactory receptor 1A1-like
			Chr.12:51154743:51155669	EMBL	LOC100627599	olfactory receptor 1A1-like
			Chr.12:51187033:51187983	EMBL	LOC100738547	olfactory receptor 1P1-like
181	4.8448	Chr.12:62024768-62024838	Chr.12:62016728:62047462	EMBL	LOC100522896/TEKT3	tektin 3
182	9.99771	Chr.13:12498982-12503925	Chr.13:12404443:12662403	EMBL	C-ERBA-B1/THRB	thyroid hormone receptor, beta
183	11.9216	Chr.13:13052089-13079543	NA
184	6.38399	Chr.13:60520633-60581549	Chr.13:60422658:60651196	EMBL	PDZRN3	PDZ domain containing ring finger 3
185	15.3588	Chr.13:189288665-189354590	Chr.13:189318139:189369777	EMBL	LOC100154888/LIPI	lipase, member I
186	12.3972	Chr.13:190678701-190700337	NA
187	8.05913	Chr.13:210977749-211027439	Chr.13:210988730:211046114	EMBL	LOC100738307/DSCR3	Down syndrome critical region 3
188	10.5145	Chr.13:216737510-216756384	NA
189	6.69524	Chr.14:965251-1059307	Chr.14:1033545:1078444	NCBI	SHC3	SHC adaptor protein 3
190	6.69524	Chr.14:4011761-4015991	Chr.14:3956042:4012117	EMBL	LOC100739638/SPTLC1	serine palmitoyltransferase, long chain base subunit 1
			Chr.14:4012238:4083771	NCBI	GFRA2	GDNF family receptor alpha 2
191	7.28511	Chr.14:6346371-6350959	NA
192	16.1925	Chr.14:16460290-16486569	NA
193	6.44016	Chr.14:16807594-16839851	NA
194	8.56963	Chr.14:21028577-21035513	NA
195	11.0685	Chr.14:21329899-21678452	Chr.14:21334260:21421641	EMBL	CLCN3	chloride channel, voltage-sensitive 3
			Chr.14:21401496:21404480	EMBL	LOC100520332	uncharacterized LOC100520332
			Chr.14:21439210:21626351	EMBL	NEK1	NIMA-related kinase 1
			Chr.14:21588903:21592006	NCBI	LOC102167102	40S ribosomal protein S17 pseudogene
196	7.56173	Chr.14:21916450-22000121	Chr.14:21908809:21929180	EMBL	LOC100153608/CBR4	carbonyl reductase 4
			Chr.14:21965223:22170903	EMBL	LOC100627292/PALLD	palladin, cytoskeletal associated protein
			Chr.14:21969046:21969860	NCBI	LOC102161479	uncharacterized LOC102161479
			Chr.14:21970749:21978891	NCBI	LOC102161319	uncharacterized LOC102161319
197	7.79256	Chr.14:23507647-23553267	Chr.14:23523010:23548557	NCBI	LOC102167963	uncharacterized LOC102167963
198	6.62274	Chr.14:25532335-25545376	Chr.14:25519632:25654585	EMBL	LOC100736874/ADGRD1	adhesion G protein-coupled receptor D1
199	7.63192	Chr.14:27593301-27593639	NA
200	5.92197	Chr.14:28017427-28017625	Chr.14:27944056:28290085	EMBL	LOC100737673	transmembrane protein 132C-like
201	10.688	Chr.14:47963670-48581378	Chr.14:47946606:47990706	EMBL	LOC100156493/MN1	meningioma (disrupted in balanced translocation) 1
			Chr.14:48079114:48143521	EMBL	PITPNB	phosphatidylinositol transfer protein, beta
			Chr.14:48214925:48572816	EMBL	TTC28	tetratricopeptide repeat domain 28
			Chr.14:48058408:48076247	NCBI	LOC102161320	uncharacterized LOC102161320
			Chr.14:48449650:48460463	NCBI	LOC102161592	uncharacterized LOC102161592
202	12.1273	Chr.14:48900016-49663109	Chr.14:49434354:49485247	EMBL	AP1B1	adaptor-related protein complex 1, beta 1 subunit
			Chr.14:49372895:49404250	EMBL	EWSR1	EWS RNA-binding protein 1
			Chr.14:49414646:49420160	EMBL	GAS2L1	growth arrest-specific 2 like 1
			Chr.14:49239812:49285103	EMBL	KREMEN1	kringle containing transmembrane protein 1
			Chr.14:49206440:49218303	EMBL	LOC100152478/C14H22orf31	chromosome 14 open reading frame, human C22orf31
			Chr.14:49658223:49677626	EMBL	LOC100152826/NIPSP1	nipsnap homolog 1 (C. elegans)
			Chr.14:49322893:49366258	EMBL	LOC100152849/EMID1	EMI domain containing 1
			Chr.14:49367986:49373210	EMBL	LOC100158098/RHBDD3	rhomboid domain containing 3
			Chr.14:49420403:49422863	EMBL	LOC100513761/RASL10A	RAS-like, family 10, member A
			Chr.14:49011832:49026599	EMBL	LOC100737460	uncharacterized LOC100737460
			Chr.14:49655214:49658966	EMBL	LOC100738569	uncharacterized LOC100738569
			Chr.14:49574865:49583859	EMBL	NEFH	neurofilament, heavy polypeptide
			Chr.14:49015849:49016650	EMBL	XBP1	X-box binding protein 1
			Chr.14:49144364:49202093	EMBL	ZNRF3	zinc and ring finger 3
			Chr.14:48901683:48902941	NCBI	LOC102161812	uncharacterized LOC102161812
			Chr.14:49001697:49011050	NCBI	LOC102161883	uncharacterized LOC102161883
			Chr.14:49209466:49217508	NCBI	LOC102163528	uncharacterized LOC102163528
203	7.31981	Chr.14:77524060-77584677	Chr.14:77530296:77547846	EMBL	HNRNPH3	heterogeneous nuclear ribonucleoprotein H3 (2H9)
			Chr.14:77502975:77528863	EMBL	LOC100737003/PBLD	phenazine biosynthesis-like protein domain containing
			Chr.14:77550493:77559262	EMBL	LOC100737162	heterogeneous nuclear ribonucleoprotein H3
			Chr.14:77561741:77605886	EMBL	RUFY2	RUN and FYVE domain containing 2
204	5.78476	Chr.14:90169686-90218428	NA
205	7.14188	Chr.14:122894448-123064165	Chr.14:122933891:122936445	EMBL	HPS6	Hermansky-Pudlak syndrome 6
			Chr.14:122729564:122911631	EMBL	LOC100156620/C14H10orf76	chromosome 14 open reading frame, human C10orf76
			Chr.14:122967114:122979261	EMBL	LOC780436/LDB1	LIM domain binding 1
			Chr.14:123007681:123018971	EMBL	NOLC1	nucleolar and coiled-body phosphoprotein 1
			Chr.14:122989881:123005680	EMBL	PPRC1	peroxisome proliferator-activated receptor gamma, coactivator-related 1
206	5.6531	Chr.14:123867728-123989781	Chr.14:123856840:124024101	EMBL	CNNM2	cyclin and CBS domain divalent metal cation transport mediator 2
			Chr.14:123903572:123976184	NCBI	LOC102163366	uncharacterized LOC102163366
			Chr.14:123964772:123966344	NCBI	LOC102163286	uncharacterized LOC102163286
207	6.20148	Chr.14:124084849-124357372	Chr.14:124168534:124180245	EMBL	INA	Na pump alpha subunit
			Chr.14:124033936:124116597	EMBL	LOC100154612/NT5C2	5'-nucleotidase, cytosolic II
			Chr.14:124318711:124393921	EMBL	NEURL	neuralized E3 ubiquitin protein ligase 1
			Chr.14:124190350:124210490	NCBI	LOC102164478	uncharacterized LOC102164478
208	5.27031	Chr.14:139813457-139844102	NA
209	7.96183	Chr.14:140006886-140026616	NA
210	8.19658	Chr.14:140886857-140938167	Chr.14:140910188:140948083	EMBL	LOC100152559/RGS10	regulator of G-protein signaling 10
211	6.16844	Chr.14:141137967-141155488	Chr.14:141103042:141211811	EMBL	INPP5F	inositol polyphosphate-5-phosphatase F
212	6.97748	Chr.14:142758288-142768334	Chr.14:142698096:142860310	EMBL	ATE1	arginyltransferase 1
213	6.91411	Chr.14:142836899-142846714	Chr.14:142698096:142860310	EMBL	ATE1	arginyltransferase 1
214	5.84592	Chr.14:148021056-148021357	Chr.14:34262426:34582740	NCBI	CUX2	cut like homeobox 2
215	6.7792	Chr.15:34432172-34449947	NA
216	6.63449	Chr.15:149657416-149685209	NA
217	7.94373	Chr.15:151488781-151489791	Chr.15:151450043:151523224	EMBL	COL6A3	collagen, type VI, alpha 3
218	10.3941	Chr.15:152011389-152018640	Chr.15:151976807:152030122	EMBL	LOC100517862/UBE2F	ubiquitin-conjugating enzyme E2F (putative
219	6.13845	Chr.16:21067305-21094210	NA
220	5.18962	Chr.16:21134429-21269530	NA
221	8.42746	Chr.16:22346732-22444265	Chr.16:22438445:22479618	EMBL	LMBRD2	LMBR1 domain containing 2
			Chr.16:22322942:22389325	EMBL	LOC100623235/CAPSL	calcyphosine-like
			Chr.16:22404710:22418649	EMBL	LOC100736599/UGT3A1	UDP-glucuronosyltransferase 3A1
			Chr.16:22057190:22370833	EMBL	SPEF2	sperm flagellar 2
222	7.46612	Chr.16:22791885-22793853	NA
223	8.72107	Chr.16:24195627-24417936	Chr.16:24402313:24428935	EMBL	LOC102167058	uncharacterized LOC102167058
224	8.14644	Chr.16:24577609-24626132	NA
225	6.84889	Chr.16:43881321-44059559	NA
226	6.36307	Chr.16:57839769-57840421	NA
227	8.43577	Chr.16:66925428-67033390	Chr.16:66986726:67036885	EMBL	LOC100516234	gamma-aminobutyric acid receptor subunit alpha-1-like
228	5.38683	Chr.16:67087757-67095264	Chr.16:67084327:67099940	EMBL	GABRA6	gamma-aminobutyric acid (GABA) A receptor, alpha 6
229	8.08247	Chr.16:72209809-72221746	NA
230	9.00043	Chr.16:82918895-82946838	NA
231	4.36291	Chr.16:83441819-83522816	NA
232	6.5678	Chr.17:5279038-5281923	Chr.17:5232039:5320076	EMBL	LOC100516118/ZDHHC2	zinc finger, DHHC-type containing 2
233	5.39219	Chr.17:5516556-5576386	Chr.17:5450605:5569468	EMBL	MTMR7	myotubularin related protein 7
234	8.60197	Chr.17:11454958-11491514	NA
235	8.67617	Chr.17:11918899-11919532	NA
236	9.23874	Chr.17:15112581-15187900	Chr.17:15116169:15126584	EMBL	C17H20orf30/TMEM230	transmembrane protein 230
			Chr.17:15142037:15203537	EMBL	CDS2	CDP-diacylglycerol synthase (phosphatidate cytidylyltransferase) 2
			Chr.17:15127103:15132940	EMBL	PCNA	proliferating cell nuclear antigen
237	9.47458	Chr.17:15425824-15480579	Chr.17:15458669:15510210	EMBL	GPCPD1	glycerophosphocholine phosphodiesterase 1
238	7.494	Chr.17:15720751-15998267	Chr.17:15800576:15805992	EMBL	CHGB	chromogranin B
			Chr.17:15866036:15870070	EMBL	CHGB	chromogranin B
			Chr.17:15975160:16006522	EMBL	CRLS1	cardiolipin synthase 1
			Chr.17:15877946:15878681	EMBL	LOC100626769	protein-lysine N-methyltransferase METTL10 pseudogene
			Chr.17:15738655:15765607	EMBL	LOC100739819	uncharacterized protein C20orf196 homolog
			Chr.17:15897201:15943939	EMBL	MCM8	minichromosome maintenance 8 homologous recombination repair factor
			Chr.17:15884823:15896876	EMBL	TRMT6	tRNA methyltransferase 6
			Chr.17:15967122:15976449	NCBI	LOC102161176	uncharacterized LOC102161176
239	6.67272	Chr.17:46953507-46990645	Chr.17:46951732:47012147	EMBL	LOC100622320/RALGAPB	Ral GTPase activating protein, beta subunit (non-catalytic)
240	10.0603	Chr.17:47494168-47511555	Chr.17:47273111:47532710	EMBL	PPP1R16B	protein phosphatase 1, regulatory subunit 16B
241	6.9556	Chr.17:51846468-51846773	Chr.17:51779251:52054153	NCBI	TOX2	TOX high mobility group box family member 2
242	6.07741	Chr.17:61721402-61722322	Chr.17:61712035:61809255	EMBL	BCAS1	breast carcinoma amplified sequence 1
243	8.01652	Chr.18:17531191-17557950	NA
244	7.96023	Chr.18:18087789-18091568	NA
245	7.72456	Chr.18:33588638-33638468	NA
246	7.92618	Chr.18:34315707-34449127	Chr.18:34430747:34471699	EMBL	LOC100518588/PPP1R3A	protein phosphatase 1, regulatory subunit 3A
			Chr.18:34432003:34442010	NCBI	LOC102164538	uncharacterized LOC102164538
247	4.3951	Chr.18:34996939-35340059	Chr.18:35186494:35201803	EMBL	LOC100519283	uncharacterized LOC100519283
			Chr.18:35222474:35228475	EMBL	LOC100736987/GPR85	G protein-coupled receptor 85
			Chr.18:35196380:35199529	NCBI	LOC102164930	uncharacterized LOC102164930
			Chr.18:35334596:35352032	NCBI	LOC102165421	uncharacterized LOC102165421
248	7.58065	Chr.18:36179754-36203172	Chr.18:36183970:36256069	EMBL	LOC100520527	zinc finger protein 277-like
249	8.1313	Chr.18:36312360-36413661	Chr.18:36256465:36694907	EMBL	DOCK4	dedicator of cytokinesis 4
250	6.96317	Chr.18:36894908-36935360	Chr.18:36921816:36964957	EMBL	LOC100737655	uncharacterized LOC100737655
251	7.31071	Chr.18:37010847-37021920	Chr.18:37015634:37729739	EMBL	LOC100521052	mitochondrial inner membrane protease subunit 2
252	9.81005	Chr.18:41156162-41171465	Chr.18:41062859:41246100	EMBL	AOAH	acyloxyacyl hydrolase (neutrophil)
			Chr.18:41171317:41177192	EMBL	LOC100738052	uncharacterized LOC100738052
253	8.64303	Chr.X:7871588-7953309	Chr.X:7830127:7888665	EMBL	LOC100739148	E3 ubiquitin-protein ligase Midline-1 pseudogene
254	14.0983	Chr.X:12994323-13092039	Chr.X:13061317:13089851	EMBL	ACE2	angiotensin I converting enzyme 2
			Chr.X:13011780:13055299	EMBL	BMX	BMX non-receptor tyrosine kinase
			Chr.X:12894760:12994430	NCBI	PIR	pirin
255	9.83714	Chr.X:128948703-129168643	Chr.X:129002975:129003285	EMBL	LOC100520994	C-Myc-binding protein pseudogene
			Chr.X:129094745:129095055	EMBL	LOC100737814	C-Myc-binding protein pseudogene
256	11.5964	Chr.X:140179899-140203004	Chr.X:140189061:140191408	EMBL	LOC100517745/HMGB3	high mobility group box 3
