# Supplementary material for: Genome-wide genetic structure and differentially selected regions among Landrace, Erhualian, and Meishan pigs using specific-locus amplified fragment sequencing
Source: Sci Rep. 2017 Aug 30;7:10063. doi: 10.1038/s41598-017-09969-6 (PMC5577042; doi:10.1038/s41598-017-09969-6)
Supplement: Supplementary file 12 — Dataset 11 [file 41598_2017_9969_MOESM12_ESM.xls]

## Sheet: Sheet1
Supplementary Table S11. Gene ontology analysis related to candidate genes from DSRs between Erhualian and Meishan
GOID	GOTerm	DifGene	AllDifGene	GeneInGOID	AllGene	P-value	FDR	Enrichment	(-log2P)	DifGene symbol
GO:0043252	sodium-independent organic anion transport	5	228	20	21398	2.95e-06	0.00714195	23.46	18.3709	SLC22A8, SLC22A6, POAT1-1, LOC100737875, SLCO3A1
GO:0006644	phospholipid metabolic process	11	228	189	21398	7.51e-06	0.00909086	5.46	17.0228	SPTLC1, SGMS2, ATM, EPT1, CDS2, CRLS1, HRASLS5, GPCPD1, PIP5K1B, INPP5F, MTMR7
GO:0006650	glycerophospholipid metabolic process	8	228	131	21398	9.59e-05	0.0773913	5.73	13.3481	ATM, CDS2, CRLS1, HRASLS5, GPCPD1, PIP5K1B, INPP5F, MTMR7
GO:0015742	alpha-ketoglutarate transport	2	228	2	21398	0.000223	0.134971	93.85	12.1307	SLC22A6, POAT1-1
GO:0097254	renal tubular secretion	2	228	2	21398	0.000223	0.107977	93.85	12.1307	SLC22A6, POAT1-1
GO:0050878	regulation of body fluid levels	9	228	197	21398	0.000306	0.123471	4.29	11.6742	HPS6, AQP4, XBP1, LBH, TEC, XDH, F3, THRB, AGR2
GO:0008654	phospholipid biosynthetic process	6	228	84	21398	0.000318	0.109983	6.7	11.6187	SPTLC1, SGMS2, ATM, EPT1, CDS2, CRLS1
GO:0006686	sphingomyelin biosynthetic process	2	228	3	21398	0.000498	0.150707	62.57	10.9716	SPTLC1, SGMS2
GO:0046475	glycerophospholipid catabolic process	2	228	3	21398	0.000498	0.133962	62.57	10.9716	GPCPD1, INPP5F
GO:0046486	glycerolipid metabolic process	8	228	171	21398	0.000564	0.113787	4.39	10.792	ATM, CDS2, CRLS1, HRASLS5, GPCPD1, PIP5K1B, INPP5F, MTMR7
GO:0010669	epithelial structure maintenance	3	228	15	21398	0.000597	0.11118	18.77	10.71	LDB1, LDB2, PBLD
GO:0006796	phosphate-containing compound metabolic process	30	228	1509	21398	0.000767	0.123794	1.87	10.3485	SPTLC1, MMD2, SGMS2, ATM, NT5C2, MYLK4, EPT1, JAK2, CDS2, DGKH, CRLS1, MAP3K4, NEK1, HRASLS5, GPCPD1, PKN3, SMEK2, PIP5K1B, PPM1B, RAD50, TEC, BMX, TWF1, IRAK4, LOC100626234, INPP5F, RHBDD3, EFEMP1, MTMR7, TAOK1
GO:0006793	phosphorus metabolic process	30	228	1513	21398	0.0008	0.12105	1.86	10.2877	SPTLC1, MMD2, SGMS2, ATM, NT5C2, MYLK4, EPT1, JAK2, CDS2, DGKH, CRLS1, MAP3K4, NEK1, HRASLS5, GPCPD1, PKN3, SMEK2, PIP5K1B, PPM1B, RAD50, TEC, BMX, TWF1, IRAK4, LOC100626234, INPP5F, RHBDD3, EFEMP1, MTMR7, TAOK1
GO:1902369	negative regulation of RNA catabolic process	2	228	4	21398	0.000879	0.118225	46.93	10.1518	DHX34, LRPPRC
GO:0044255	cellular lipid metabolic process	15	228	548	21398	0.0009	0.114679	2.57	10.1178	SPTLC1, SGMS2, AOAH, ATM, EPT1, SDR16C5, CDS2, CRLS1, HRASLS5, GPCPD1, HSD17B4, PIP5K1B, INPP5F, MTMR7, LOC100512173
GO:1903660	negative regulation of complement-dependent cytotoxicity	2	228	5	21398	0.00136	0.156789	37.54	9.52218	IL4, IL13
GO:0032386	regulation of intracellular transport	10	228	299	21398	0.00155	0.163154	3.14	9.33352	EPT1, NEFH, XBP1, IL4, ERLEC1, PPM1B, IL13, ELMOD1, PBLD, PDCD5
GO:0006629	lipid metabolic process	17	228	704	21398	0.00161	0.162409	2.27	9.27872	SPTLC1, SGMS2, AOAH, ATM, EPT1, SDR16C5, CDS2, CRLS1, LIPI, HRASLS5, GPCPD1, HSD17B4, IL4, PIP5K1B, INPP5F, MTMR7, LOC100512173
GO:0006655	phosphatidylglycerol biosynthetic process	2	228	6	21398	0.00195	0.188838	31.28	9.00231	CDS2, CRLS1
GO:0045348	positive regulation of MHC class II biosynthetic process	2	228	6	21398	0.00195	0.181575	31.28	9.00231	XBP1, IL4
GO:0002639	positive regulation of immunoglobulin production	3	228	23	21398	0.00202	0.181127	12.24	8.95143	XBP1, IL4, IL13
GO:0019637	organophosphate metabolic process	14	228	538	21398	0.00211	0.18244	2.44	8.88854	SPTLC1, SGMS2, ATM, NT5C2, EPT1, CDS2, CRLS1, HRASLS5, GPCPD1, PIP5K1B, RAD50, LOC100626234, INPP5F, MTMR7
GO:0070201	regulation of establishment of protein localization	13	228	486	21398	0.00238	0.198689	2.51	8.71482	EPT1, XBP1, TGFB3, MYO18A, IL4, CD2, ERLEC1, PPM1B, ELMOD1, RHBDD3, PBLD, PDCD5, AGR2
GO:0045647	negative regulation of erythrocyte differentiation	2	228	7	21398	0.00264	0.213048	26.81	8.56525	LDB1, GAS2L1
GO:0045346	regulation of MHC class II biosynthetic process	2	228	7	21398	0.00264	0.206175	26.81	8.56525	XBP1, IL4
GO:0060052	neurofilament cytoskeleton organization	2	228	7	21398	0.00264	0.199733	26.81	8.56525	NEFH, INA
GO:1900103	positive regulation of endoplasmic reticulum unfolded protein response	2	228	7	21398	0.00264	0.19368	26.81	8.56525	XBP1, AGR2
GO:0044707	single-multicellular organism process	50	228	3209	21398	0.00333	0.230341	1.46	8.23026	LDB1, TDRD5, HPS6, MMD2, PIR, ATM, AQP4, JAK2, SLC6A4, FHOD3, PROM1, SLC39A5, AP1B1, TOP2A, NEFH, SLC22A6, POAT1-1, INA, XBP1, SPEF2, TGFB3, IGSF3, CACNG4, LHX8, CUX2, MAB21L1, GPCPD1, CBX7, PENK, HSD17B4, PKN3, IL4, CCDC88A, MN1, NCOA1, LDB2, PALLD, KIF3A, XDH, BMX, F3, IRAK4, THRB, RHBDD3, EFEMP1, THRB, SLC24A2, PBLD, EDNRA, AGR2
GO:0006310	DNA recombination	6	228	134	21398	0.00339	0.227977	4.2	8.2045	LIG1, MCM8, TOP2A, NABP2, RAD50, FAN1
GO:0048513	animal organ development	32	228	1813	21398	0.0034	0.22247	1.66	8.20025	LDB1, PIR, ATM, JAK2, SLC6A4, FHOD3, PROM1, SLC39A5, AP1B1, TOP2A, INA, XBP1, SPEF2, TGFB3, IGSF3, LHX8, MAB21L1, GPCPD1, CBX7, HSD17B4, IL4, NCOA1, LDB2, PALLD, KIF3A, XDH, BMX, THRB, RHBDD3, EFEMP1, EDNRA, AGR2
GO:0032967	positive regulation of collagen biosynthetic process	2	228	8	21398	0.00342	0.21789	23.46	8.19179	TGFB3, THRB
GO:0032965	regulation of collagen biosynthetic process	2	228	8	21398	0.00342	0.212303	23.46	8.19179	TGFB3, THRB
GO:0044253	positive regulation of multicellular organismal metabolic process	2	228	8	21398	0.00342	0.206995	23.46	8.19179	TGFB3, THRB
GO:0010714	positive regulation of collagen metabolic process	2	228	8	21398	0.00342	0.201947	23.46	8.19179	TGFB3, THRB
GO:1903659	regulation of complement-dependent cytotoxicity	2	228	8	21398	0.00342	0.197139	23.46	8.19179	IL4, IL13
GO:0046471	phosphatidylglycerol metabolic process	2	228	8	21398	0.00342	0.192554	23.46	8.19179	CDS2, CRLS1
GO:0009893	positive regulation of metabolic process	35	228	2042	21398	0.0035	0.19258	1.61	8.15843	SPTLC1, LDB1, MMD2, GRM4, JAK2, SLC6A4, PCNA, SLC39A5, KLF12, TOP2A, NABP2, XBP1, TGFB3, PPRC1, CUX2, MKL1, LBH, SMEK2, IL4, CCDC88A, NCOA1, LDB2, RAD50, PRR16, TEC, XDH, F3, LOC100626234, THRB, RHBDD3, THRB, ADGRD1, PPP1R16B, PDCD5, AGR2
GO:2000351	regulation of endothelial cell apoptotic process	3	228	28	21398	0.00351	0.188838	10.06	8.15431	XBP1, IL4, IL13
GO:0032880	regulation of protein localization	14	228	570	21398	0.00352	0.185259	2.31	8.15021	MMD2, EPT1, XBP1, TGFB3, MYO18A, IL4, CD2, ERLEC1, PPM1B, ELMOD1, RHBDD3, PBLD, PDCD5, AGR2
GO:0051223	regulation of protein transport	12	228	452	21398	0.00368	0.189559	2.49	8.08608	EPT1, XBP1, TGFB3, MYO18A, IL4, CD2, ERLEC1, PPM1B, ELMOD1, RHBDD3, PBLD, PDCD5
GO:0050818	regulation of coagulation	4	228	59	21398	0.00389	0.196202	6.36	8.00601	LBH, HS3ST5, TEC, THRB
GO:0035272	exocrine system development	3	228	30	21398	0.00425	0.209985	9.39	7.87832	XBP1, TGFB3, IGSF3
GO:0044238	primary metabolic process	82	228	5942	21398	0.00425	0.205785	1.3	7.87832	SPTLC1, LIG1, ZDHHC12, LDB1, TDRD5, CHST9, MMD2, SGMS2, LOC100738034, AOAH, ATM, PUS7L, NT5C2, MYLK4, ACE2, PAN2, TRMT6, EPT1, SDR16C5, SLC3A1, MCM8, JAK2, UBE2W, CDS2, PMM1, PCNA, DPY19L3, ZER1, CRLS1, DHX34, MTIF2, TOP2A, NABP2, MAP3K4, UBE2F, ZNRF3, PREPL, LIPI, NEK1, XBP1, ALKBH8, LOC100157936, SLC25A48, PDZRN3, CUX2, HRASLS5, TAF4B, GPCPD1, MPHOSPH10, LBH, HSD17B4, PKN3, SMEK2, IL4, PIP5K1B,…
GO:0006684	sphingomyelin metabolic process	2	228	9	21398	0.0043	0.204124	20.86	7.86145	SPTLC1, SGMS2
GO:0033157	regulation of intracellular protein transport	8	228	242	21398	0.0048	0.223477	3.1	7.70275	EPT1, XBP1, IL4, ERLEC1, PPM1B, ELMOD1, PBLD, PDCD5
GO:0000724	double-strand break repair via homologous recombination	4	228	64	21398	0.00516	0.23134	5.87	7.59841	MCM8, NABP2, RAD50, FAN1
GO:0031342	negative regulation of cell killing	2	228	10	21398	0.00527	0.231976	18.77	7.56798	IL4, IL13
GO:0010712	regulation of collagen metabolic process	2	228	10	21398	0.00527	0.227833	18.77	7.56798	TGFB3, THRB
GO:0000725	recombinational repair	4	228	65	21398	0.00545	0.231482	5.78	7.51953	MCM8, NABP2, RAD50, FAN1
GO:0002637	regulation of immunoglobulin production	3	228	33	21398	0.00552	0.230412	8.53	7.50112	XBP1, IL4, IL13
GO:0038083	peptidyl-tyrosine autophosphorylation	3	228	33	21398	0.00552	0.226507	8.53	7.50112	JAK2, TEC, BMX
GO:1904035	regulation of epithelial cell apoptotic process	3	228	33	21398	0.00552	0.222732	8.53	7.50112	XBP1, IL4, IL13
GO:0030855	epithelial cell differentiation	9	228	304	21398	0.00577	0.229003	2.78	7.43721	HNRNPH3, PCNA, PROM1, XBP1, HSD17B4, PALLD, THRB, PPP1R16B
GO:0019222	regulation of metabolic process	61	228	4225	21398	0.00629	0.245614	1.36	7.31272	SPTLC1, LDB1, HOXC12, GAS2L1, MMD2, PIR, GRM4, ATM, ACE2, KCTD1, ZNF541, JAK2, SLC6A4, PCNA, SLC39A5, KLF12, DHX34, TOP2A, NABP2, COL6A3, LOC100514282, XBP1, TGFB3, LOC100624765, PPRC1, LHX8, CUX2, TAF4B, CBX7, MPHOSPH10, MKL1, LBH, LRPPRC, SMEK2, IL4, CCDC88A, NCOA1, ERLEC1, LDB2, LOC100621845, RAD50, ZNF792, PRR16, TEC, XDH, TWF1, F3, LGALS12, LOC100626234, THRB, RHBDD3, CSDC2, EFEMP1, THRB, AD…
GO:0033008	positive regulation of mast cell activation involved in immune response	2	228	11	21398	0.00633	0.243253	17.06	7.30358	IL4, IL13
GO:0044246	regulation of multicellular organismal metabolic process	2	228	11	21398	0.00633	0.239452	17.06	7.30358	TGFB3, THRB
GO:0031670	cellular response to nutrient	2	228	11	21398	0.00633	0.235768	17.06	7.30358	XBP1, NCOA1
GO:0043306	positive regulation of mast cell degranulation	2	228	11	21398	0.00633	0.232196	17.06	7.30358	IL4, IL13
GO:0002700	regulation of production of molecular mediator of immune response	4	228	68	21398	0.00637	0.230176	5.52	7.29449	XBP1, TGFB3, IL4, IL13
GO:0060341	regulation of cellular localization	12	228	489	21398	0.00674	0.239964	2.3	7.21304	EPT1, NEFH, XBP1, IL4, ERLEC1, PPM1B, IL13, ELMOD1, THRB, PBLD, PDCD5, AGR2
GO:0060249	anatomical structure homeostasis	6	228	156	21398	0.00697	0.244556	3.61	7.16463	LDB1, ATM, PROM1, LDB2, RAD50, PBLD
GO:0051054	positive regulation of DNA metabolic process	5	228	111	21398	0.00712	0.24625	4.23	7.13391	PCNA, TOP2A, NABP2, TGFB3, IL4
GO:0006266	DNA ligation	2	228	12	21398	0.00748	0.255057	15.64	7.06275	LIG1, TOP2A
GO:0015698	inorganic anion transport	5	228	113	21398	0.00766	0.257568	4.15	7.02844	SLC22A8, SLC22A6, POAT1-1, LOC100737875, CLCN3
GO:0018108	peptidyl-tyrosine phosphorylation	5	228	115	21398	0.00822	0.272611	4.08	6.92665	JAK2, TEC, BMX, TWF1, EFEMP1
GO:0048856	anatomical structure development	47	228	3121	21398	0.00845	0.276452	1.41	6.88683	LDB1, TDRD5, HNRNPH3, MMD2, PIR, ATM, JAK2, SLC6A4, FHOD3, PCNA, PROM1, SLC39A5, AP1B1, TOP2A, NEFH, NEK1, INA, XBP1, SPEF2, TGFB3, IGSF3, TEKT3, LHX8, CUX2, MAB21L1, IFT43, GPCPD1, CBX7, MKL1, HSD17B4, IL4, CCDC88A, NCOA1, LDB2, RADIL, PALLD, TEC, KIF3A, XDH, BMX, THRB, RHBDD3, EFEMP1, THRB, PPP1R16B, EDNRA, AGR2
GO:0043280	positive regulation of cysteine-type endopeptidase activity involved in apoptotic process	4	228	74	21398	0.0085	0.27438	5.07	6.87832	XDH, F3, LOC100626234, PDCD5
GO:0010604	positive regulation of macromolecule metabolic process	32	228	1933	21398	0.00858	0.273318	1.55	6.86481	LDB1, MMD2, GRM4, JAK2, SLC6A4, PCNA, SLC39A5, KLF12, TOP2A, NABP2, XBP1, TGFB3, PPRC1, CUX2, MKL1, LBH, IL4, CCDC88A, NCOA1, LDB2, RAD50, PRR16, TEC, XDH, F3, LOC100626234, THRB, RHBDD3, THRB, PPP1R16B, PDCD5, AGR2
GO:0051052	regulation of DNA metabolic process	7	228	215	21398	0.0088	0.276686	3.06	6.82828	PCNA, TOP2A, NABP2, TGFB3, IL4, CCDC88A, RAD50
GO:0018212	peptidyl-tyrosine modification	5	228	117	21398	0.00881	0.273449	4.01	6.82664	JAK2, TEC, BMX, TWF1, EFEMP1
GO:0044237	cellular metabolic process	78	228	5759	21398	0.00909	0.278568	1.27	6.7815	SPTLC1, LIG1, ZDHHC12, LDB1, TDRD5, CHST9, MMD2, SGMS2, LOC100738034, AOAH, ATM, PUS7L, NT5C2, MYLK4, ACE2, PAN2, TRMT6, EPT1, SDR16C5, MCM8, JAK2, UBE2W, CDS2, DGKH, PMM1, PCNA, DPY19L3, ZER1, CRLS1, DHX34, MTIF2, TOP2A, NABP2, MAP3K4, UBE2F, ZNRF3, CBR4, NEK1, XBP1, ALKBH8, LOC100157936, SLC25A48, PDZRN3, CUX2, HRASLS5, TAF4B, GPCPD1, MPHOSPH10, LBH, HSD17B4, PKN3, SMEK2, PIP5K1B, HS3ST5, NCOA1…
GO:0048522	positive regulation of cellular process	47	228	3140	21398	0.00941	0.28477	1.4	6.73159	SPTLC1, LDB1, MMD2, ACE2, GRM4, PAN2, EPT1, JAK2, SLC6A4, PCNA, SLC39A5, KLF12, TOP2A, NABP2, XBP1, TGFB3, MYO18A, PPRC1, CUX2, MAB21L1, TAF4B, MKL1, LBH, SMEK2, IL4, CCDC88A, CD2, NCOA1, LDB2, RAD50, IL13, PRR16, TEC, KIF3A, XDH, F3, IRAK4, LOC100626234, ELMOD1, THRB, THRB,SLC24A2, ADGRD1, PPP1R16B, PDCD5, AGR2
GO:0065008	regulation of biological quality	36	228	2259	21398	0.0095	0.283944	1.5	6.71786	LDB1, GAS2L1, HPS6, ATM, AQP4, ACE2, SDR16C5, JAK2, SLC6A4, FHOD3, PROM1, SLC39A5, NABP2, LOC100514282, CNNM2, XBP1, CUX2, GPCPD1, LBH, HSD17B4, LDB2, RAD50, PRR16, TEC, KIF3A, XDH, TWF1, F3, ELMOD1, THRB, CLCN3, THRB, SLC24A2, PBLD, EDNRA, AGR2
GO:0071704	organic substance metabolic process	84	228	6299	21398	0.00963	0.28432	1.25	6.69825	SPTLC1, LIG1, ZDHHC12, LDB1, TDRD5, CHST9, MMD2, SGMS2, LOC100738034, AOAH, ATM, PUS7L, NT5C2, MYLK4, ACE2, PAN2, TRMT6, EPT1, SDR16C5, SLC3A1, MCM8, JAK2, UBE2W, CDS2, PMM1, PCNA, DPY19L3, ZER1, CRLS1, DHX34, MTIF2, TOP2A, NABP2, MAP3K4, UBE2F, ZNRF3, PREPL, CBR4, LIPI, NEK1, XBP1, ALKBH8, LOC100157936, SLC25A48, PDZRN3, CUX2, HRASLS5, TAF4B, GPCPD1, MPHOSPH10, LBH, HSD17B4, PKN3, SMEK2, IL4, PI…
